# Supplementary material for: Differences in environmental microbial community responses under rice-crab co-culture and crab monoculture models under cyanobacterial bloom
Source: Front Microbiol. 2024 May 24;15:1327520. doi: 10.3389/fmicb.2024.1327520 (PMC11157002; doi:10.3389/fmicb.2024.1327520)
Supplement: Supplementary file 2 [file Table_2.XLSX]

## Sheet: sediment
	CMS11_11	CMS11_12	CMS11_22	CMS11_31	CMS11_32	RCS11_11	RCS11_12	RCS11_21	RCS11_22	RCS11_31	RCS11_32	RCS6_11	RCS6_12	RCS6_21	RCS6_22	RCS6_31	RCS6_32	RCS7_11	RCS7_12	RCS7_21	RCS7_22	RCS7_31	RCS7_32	RCS8_11	RCS8_12	RCS8_21	RCS8_22	RCS8_31	RCS8_32	RCS9_11	RCS9_12	RCS9_21	RCS9_22	RCS9_31	RCS9_32	CMS6_11	CMS6_12	CMS6_21	CMS6_22	CMS6_31	CMS6_32	CMS7_11	CMS7_12	CMS7_21	CMS7_22	CMS7_31	CMS7_32	CMS8_11	CMS8_12
K00626_ acetyl-CoA C-acetyltransferase [EC:2.3.1.9]	72483.5	68546	71127.8	68686	79494.6	66885	71135.8	69133.5	65137.1	70709.8	69117.3	80049.8	79923.2	70746.7	70722.6	71696.5	71725.6	64475.7	60335	61359.1	62278.3	68260.3	66680.4	68410.9	65678.4	64583.7	63624.4	69017.5	68314	64244.4	61717	64616.8	64631	63317.7	60445.6	79542.6	75059.8	65874.1	65544.2	69424.2	63512.7	68397.6	65858.6	66023.9	64918.6	63111.2	67283.7	68058.1	67751.3
K00615_ transketolase [EC:2.2.1.1]	49558.3	48780	49600.7	49662.8	48080.6	49080.8	49884.8	48577	49727.4	49410.4	49522.2	43958.3	44331.2	48227.8	47794.1	45216.8	46078.7	47257.2	47609.3	48105.9	48243.2	47914.9	47220.7	47836	48364.7	50893.6	50317	47879.9	48534.2	47554.5	49236.6	48303.3	48633.5	48875	49484.5	45681.1	47148.4	47906.8	47892.2	47383.5	50058.9	48383.1	48358.2	48525.2	48548	48567.1	47109.9	49456.8	49008.8
K15634_ probable phosphoglycerate mutase [EC:5.4.2.12]	48637.2	45029.7	48457.9	47179.2	49140.8	46161.4	48758.7	47402.4	44991.2	46892.8	46529.9	49283.7	48614.3	46299	46484.9	44047.4	43192.6	42655.1	40838.4	39759.9	40237	43724	42041.5	45196	44400.1	46132.6	44378.5	43819.8	44050.7	43780	43027.8	43898.5	44928.2	43397.2	40486.3	50509.1	50272.9	43099.6	43623.7	44926.5	43182.3	45899.8	44133.7	43382.1	42920.6	40748.9	43229.1	46907.1	46072.1
K00382_ dihydrolipoamide dehydrogenase [EC:1.8.1.4]	42033.5	40181.9	41409.5	39808.7	47804.3	41977.9	42167.1	41127.2	38950.2	41083.4	40912.6	49050.8	48170.7	42031.6	41729.4	45267	44981.8	42703.4	41504.8	41310.3	41080.2	43094.2	45380.3	42037.1	41203.1	38041.3	38250.4	45213.1	43618.5	39276.1	38743.9	39735.5	38959.8	39302	39811.8	48326.3	43855.7	39931.7	39315.5	42188.7	39576	41410.2	40724.3	40334.2	40917	39796.6	41587.4	39457.6	40031.8
K00058_ D-3-phosphoglycerate dehydrogenase / 2-oxoglutarate reductase [EC:1.1.1.95 1.1.1.399]	42160	41214	41122	41399	41367	38775.3	42203.1	39859.7	40375.3	42007.7	41502.1	39968.8	40180.1	41727.2	41481.6	40416.6	40311.7	39827.4	39552.2	40020.6	39241.4	40617.3	39933.8	40748.8	41210.5	42351.4	41930.6	39524.7	40593	39508.8	40799.8	40343.5	40520.5	40716.8	39828.6	40824.6	41084.4	40352.7	40549.1	41397.2	40969.9	41084.8	40814.3	40664.6	40612.3	40085.4	40484.4	42117.6	42084.1
K00850_ 6-phosphofructokinase 1 [EC:2.7.1.11]	37779.1	36961.9	36249	36474.2	34352.4	34663.7	37658.3	35570.9	36912.7	37465.1	37516.2	30538.9	30552.8	36698.1	36317.4	32820.5	33525.9	34619.8	35212.9	35570.7	36063.8	35389.7	34289.5	35417	36132.5	40052.9	38868.2	34965.3	36113.9	34715.8	37457.7	36249.4	36629.2	37094.9	38507.3	32178.7	34689.4	35631.7	35734.3	35962.1	39356.7	35260.8	35846.5	36597.3	35332.2	36661.8	34889	37817.2	36950.8
K00845_ glucokinase [EC:2.7.1.2]	34389.4	32946.8	34454.7	33521.4	37632.8	35031.5	34840.6	34392.4	34047.1	33322	33865.1	37924.6	37228.5	34629.8	34368	35462.1	35031.8	36339.8	35817.4	35408.5	35308.4	34887.6	36003.8	35616	35841.9	33372.3	33424.6	35007.4	34837.8	34215.2	33434.9	33540.8	33727.2	32936.6	33356.4	38635.6	36457.7	32840.6	32609.6	34185.6	32992.2	34635.7	34982.4	33694.3	34851.9	33757.9	34555.6	33776.6	33945.3
K01895_ acetyl-CoA synthetase [EC:6.2.1.1]	35076.7	33836	34518.2	33911.9	37740.4	34331.2	35502.6	34318.1	33100.8	34432	33877.7	37952.8	37854.8	33797.4	34166.8	34423.9	34508.7	32760.1	32092.8	31066	31271.7	32917.4	33877.7	34047.7	32991.2	30595.9	30730.6	36008.9	34808.8	33134.4	31220.9	32359.3	32540.9	31983.3	32000.6	37958.9	35237.9	33123.8	33283.3	33545.5	31422.5	33021.1	32313.1	32606.9	32214.8	31701.2	33379.3	32431	32492.1
K01754_ threonine dehydratase [EC:4.3.1.19]	33113	33498.3	33650.3	33189.4	36109.3	34844.9	33161	34477.5	32635.5	32813.6	32462.8	39034.9	40549.9	33429.3	33840	35730.7	35123.2	33990.3	33019.1	32909.2	32451.9	33023.3	33724.8	34048.5	32983.3	29132	29743.1	32834.9	32091.4	35775.2	31570.1	32518.3	32439.7	29961.8	28364.2	37095.6	34936.4	33835.7	33504.8	33248.1	30355.1	33782.6	33181.4	33145.4	32900	32299.7	33863.1	31699.2	32332.6
K00134_ glyceraldehyde 3-phosphate dehydrogenase [EC:1.2.1.12]	32230.9	31011	31799.4	31739	32924.9	31504	32517.5	31756.7	31314.2	31743.4	31996.9	32174.8	31757	31568.1	31230.2	32102	32168.5	31687.3	31412.6	31123	31902	31378	32565.2	31523.2	31439	30833.5	30975	33126.1	32462.9	30532.8	30879.1	30717.7	30612.7	30920	32037.1	32724.9	31758.4	30650.5	30474.9	31453.1	31345.2	31405.8	31453.3	31083.6	31750.7	31721.2	31179.5	30977.5	31133.9
K00873_ pyruvate kinase [EC:2.7.1.40]	31527.7	30756.9	31241	31255.4	32457.8	31178.8	31569.2	31036.8	31013.6	31487.5	31190.4	30885.6	30107.9	31140.6	30968.1	30643.2	30730	30769.9	30071.7	30130.6	30908.6	30831.7	31072.4	30663	30560.1	30813.2	30753.2	31324.6	31280.8	30119	30493.8	30671	30642.1	30963.4	31541.4	31842.4	31614	30387.1	30430.2	30671.5	30774.2	30890.5	30508.7	30338.1	30378.4	30478.4	30280.2	30932.7	30897.6
K01647_ citrate synthase [EC:2.3.3.1]	31195.6	30722.9	32015.1	30871.7	32943	32707.5	31702.2	32034.3	30720.5	30745.6	30563.3	33948.9	34340.2	30775.9	30968.2	31197	31317.6	30276.1	30528.9	29911.1	29350.4	30830.3	30988.9	31485.5	30728.3	29228	29425.5	31770.7	31294.4	30904.3	29197	29730.7	29995.2	29342	28647	33398	31530.6	30098.3	29924.2	30702.5	29480.7	30620.2	30528.3	30247	30430.9	29543.4	30458.6	30270.5	30036.4
K00174_ 2-oxoglutarate/2-oxoacid ferredoxin oxidoreductase subunit alpha [EC:1.2.7.3 1.2.7.11]	33310.5	33155.9	31785.7	32817	29805.2	27008.8	33698.7	29663.5	31944.8	33385.1	33553.6	23248.8	23623.3	30508	30317.6	25063.8	26104.9	26172.2	27657.9	27318.3	26960.7	27624.2	26324.1	30149.5	30332.4	33818	33230.6	29408.5	30981.4	29725.5	33410.3	30762.5	31258.3	31605.8	31220.3	25542.5	28686.6	30841.5	31339.8	29947	32432.3	27940.2	28914.7	30729.9	28411.6	29721.6	28937.9	32175.1	30880.2
K01738_ cysteine synthase [EC:2.5.1.47]	32007.6	29883.9	30408.5	30460.7	32936.2	30468	32699.7	30509.3	30164	31123.1	30941.2	31593.1	31371.4	30257.2	30093.1	30474.1	30533.2	29776.1	29412.4	28544.3	28798.4	29254.2	30139.9	30908.5	30627.2	29144.6	29393.6	32788	31742.7	28927.9	30022.2	29698.7	30154.1	29614.9	31022.3	33845.5	32299.8	29159.9	29184.8	29642	28614.3	29233.2	29254.5	29208.7	29089.8	29517.3	30088.4	29646.3	30062.5
K00175_ 2-oxoglutarate/2-oxoacid ferredoxin oxidoreductase subunit beta [EC:1.2.7.3 1.2.7.11]	32669.7	32551.9	31048.8	32106.6	29216	26588.4	33056.8	28948	31311.7	32590.1	32919.3	22925.3	23287.5	30005	29823.1	24625.9	25638.8	25767.9	27209.4	26941.1	26595.9	27180.2	25917.6	29689.2	29733.4	33252.4	32623.1	28868.6	30411.3	29155.3	32758.2	30195.9	30671.9	30999.6	30604.7	25183.5	28236	30343.9	30809.6	29442.3	31937.5	27460.9	28471.8	30170.8	28007.1	29182.2	28363.8	31523.5	30244.5
K00948_ ribose-phosphate pyrophosphokinase [EC:2.7.6.1]	29462.2	29604.5	29486	29390.4	30249.4	29497.9	29865.7	29573.4	29382.2	29559.5	29334.6	30591	30480.2	29695.3	29681.9	29805.4	29943.3	29402.9	29083.4	29099.6	29475.6	29417.4	29254.7	29702.4	29626.3	29269.3	29256	29761.6	29539.2	29382.5	29298.3	29434.5	29379.6	29321.1	29218.8	30550	30125.6	29531.8	29513.6	29751.5	29506.9	29403.9	29255.1	29420.1	29480.5	29380.1	29368.7	29352.4	29311.9
K00123_ formate dehydrogenase major subunit [EC:1.17.1.9]	32805.5	33462.2	30396	31443.8	31822.5	26413	32370.9	29019.8	30052.1	33294.9	32377.5	28819.8	28890.7	30864.7	31064.5	27094.2	28297.7	25702	24212	24655.7	26484.4	27874.3	26162.5	28580.2	27281.9	31564.9	30696.8	30190.9	29751.1	28826.5	27598.7	30237.7	30043.3	30632.1	31005	27514.1	29208.6	32281.2	32433	31475.6	33232.6	28048.2	27689.7	31000.3	26667	29029.9	28972.1	31078.9	30050.3
K00600_ glycine hydroxymethyltransferase [EC:2.1.2.1]	28344.3	28459.4	28480.1	28499.8	28884.8	28372.2	28465.2	28641	28176.8	28479.6	28176.2	28602.5	28516.9	28364.9	28314.9	27920.1	28170.7	27767.6	27457	27627.4	27957.8	28082	27824	28103.3	28002.7	28161.5	28058.5	28404.5	28183.9	27867.8	27899.4	27978.8	27953.8	27984.7	27640	28430.3	28178.7	28205.8	28178.5	28262	28187.2	28108.5	27970.7	28237.2	28119.5	28090.9	27826	28219.6	28148.3
K01783_ ribulose-phosphate 3-epimerase [EC:5.1.3.1]	28137.4	28255.5	28308.5	28250.8	28515.7	28005.3	28195.5	28200	28226.8	28405.3	28123.5	27862.5	27883.8	28249.4	28229.5	27960.2	28089.5	27826.5	27682.8	27797.2	28008.1	28099.7	27874.3	27988.2	27975	28172.6	28052.4	28031.4	28177.1	27816.3	27993.1	27873.9	27908.4	27987.1	27830	28346.6	28085.2	28138.8	28152	28156.6	28245.6	28274.1	28023.3	28127	28192	27969	27862.4	28280.6	28263.2
K01961_ acetyl-CoA carboxylase, biotin carboxylase subunit [EC:6.4.1.2 6.3.4.14]	29436.5	29824.6	27856.3	28545.1	29779.2	24843.5	29240.2	26589.6	27920.9	29250.1	29655.8	26598.9	26833	28222.9	28536.2	28465.2	28961.3	27132.6	26773.1	27616.7	27558.9	28097.3	28157.7	27782.2	27473.2	27670.1	27673.3	29388.8	28670.6	28887.8	27320.4	27998.6	28052.5	27987	28801.3	28387.6	27321.2	29073.1	29110.3	28227.3	28628.5	27063.6	27279.9	27937.9	26489.7	27842.4	28156.6	28115.1	28076.8
K00927_ phosphoglycerate kinase [EC:2.7.2.3]	27862.4	28063.9	28160.2	28060.7	28094.3	27799.6	27988.7	27971.1	28109.8	28224	27925.2	27273.7	27296.3	28006.5	27928.1	27539.8	27701.7	27355.5	27339.7	27528.5	27621.7	27818.2	27556.1	27763.8	27745.8	28098.9	27879.2	27878.1	28015	27543.4	27835.3	27583.1	27581.9	27822.6	27630.6	27622.9	27638.3	27907.7	27885.7	27897	28163.7	27931.1	27917.5	27876.4	28038.4	27525.5	27568	27981.4	27881.5
K01803_ triosephosphate isomerase (TIM) [EC:5.3.1.1]	27848.9	28054.4	28029.5	28059.8	28192.4	27691	27997.5	27969	27976.2	28157.8	27913.1	27399.7	27436.3	27949.9	27881.7	27515.9	27716.5	27358.7	27306.7	27535.7	27596.5	27707.4	27539.9	27702.2	27677.4	27953.3	27799.6	27823	27922.2	27497.8	27697.9	27579.7	27620.1	27615.2	27525.4	27696.6	27630.9	27940.2	27905.4	27884.3	28015.6	27753.1	27702.2	27823.5	27817.7	27656.2	27511.3	27940.8	27827.2
K01689_ enolase [EC:4.2.1.11]	27829.3	28041.5	27984.8	27948.3	28154.4	27544.3	27967.2	27721.7	27888.7	28114.3	27883.5	27276.3	27316.1	27905.1	27855.2	27487.2	27652.9	27253.9	27214.4	27396	27445.3	27649.1	27443.7	27672.4	27598.7	27890	27731.8	27814.5	27900.5	27479	27620.8	27497.2	27491	27635.8	27517.8	27644.6	27624	27911.1	27881.3	27827.1	27959.4	27699.6	27654.2	27773.1	27731.6	27511.1	27481	27872.2	27785.2
K01681_ aconitate hydratase [EC:4.2.1.3]	27365.5	27597.9	27481.7	27462.3	28875.6	26824.8	27523.5	27053.5	27064.1	27691.5	27306.8	27927.9	27807.1	27390	27363	27236.1	27665.8	26578.5	26162.3	26426.9	26501.9	27027.9	26921.7	27380.4	27188.1	26866.4	26753.7	27431.2	27336.7	26974.5	26745.5	26780.4	26732.4	26840.9	26733	27743.2	27385.6	27496.7	27422.3	27455.1	27112.8	26942.5	26870.2	27151.5	26902	26733.3	27043	27077.6	26966.2
K00239_ succinate dehydrogenase / fumarate reductase, flavoprotein subunit [EC:1.3.5.1 1.3.5.4]	27896.4	27531.8	28180.3	27613.9	29355.4	26927.4	28100.6	27348	27298.3	27835.1	27541.5	27672.4	27834.4	27192.2	27125.7	27349.3	27378.5	26526.7	26506.5	26440.3	26136.2	27166.8	27418.2	27201.5	26786.4	26538.3	26464.7	28655.3	28237.2	27071.7	26422.8	26285.8	26362.3	26308.1	26186.2	28028.1	26757.2	27073.9	27018	27254	26641.6	26872.6	26946.1	26823.1	26671	26206.7	26987	27079.4	26996.7
K02437_ glycine cleavage system H protein	26938.2	27506.3	27314.3	27406.5	27714.5	25786.6	27147.2	26741.7	26840.1	27268.8	27061.1	26927	27153.5	27280.4	27194.3	27202.2	27438.4	26351.5	26259	26334.5	26545.7	26795.5	26771.1	27122.5	27017.9	27199.3	26975.2	27162.3	27171.9	26861.3	26159.7	26623	26543.9	26700.4	26450.3	26873	26529	27411.7	27331	27492.6	27435.9	26645.2	26872.2	27138.4	26741	26879.7	26820.9	27075.4	26921.5
K00240_ succinate dehydrogenase / fumarate reductase, iron-sulfur subunit [EC:1.3.5.1 1.3.5.4]	27719.2	27488	27980.1	27469.9	29045.3	26722.5	28054.6	27185.1	27043.7	27719.7	27356.2	27795	28025.9	27153.3	27139	27215.6	27232.7	26326.1	26334.9	26209.2	25837.2	26802.9	27114.7	27072.4	26586.4	26306.8	26232.3	28075.3	27722.3	27115.5	26249.9	26147.7	26283.2	26003.7	25732.6	28218	26904	27087.8	27146.3	27191.3	26381.8	26796.4	26794.8	26723.8	26555.3	26132	26728.6	26923.9	26827.1
K00616_ transaldolase [EC:2.2.1.2]	26744.6	26920.1	26332.3	26744.1	26975.2	25948	26877.5	26085.5	26332.5	26782.9	26397.7	26627.5	26688.1	26258.8	26374.2	25962.8	25949	24885.7	25022.1	24525.8	24699.4	24940.4	24917.5	26081	25787.4	25558.8	25488	26309.1	26082.9	26237.1	25848.5	25975.8	26028.6	25562.6	25212.3	26826.2	26663.7	26855.6	26897	26336.8	25846.6	25655.7	25651.6	26199.7	25608.9	25631.1	26184.3	26098	26017.6
K01902_ succinyl-CoA synthetase alpha subunit [EC:6.2.1.5]	26433.7	26678.6	26567.1	26383.3	27218.7	24919.1	26519.1	25591.9	25969.1	26388.8	26221.6	26368.4	26500.9	26394.5	26287.2	26261.5	26444.7	25293.6	25272.6	25312.9	25302.9	25901.2	25804	26017.9	25766.4	26122.5	25891.6	26508.3	26279.5	26033.6	24987.9	25434.4	25454.4	25499.3	25297	25916.5	25205.5	26509.4	26440.5	26569.3	26507.8	25687.7	25827.4	26153.7	25529.6	25552.2	25802.3	26243.6	26080.8
K01903_ succinyl-CoA synthetase beta subunit [EC:6.2.1.5]	26381.2	26629.6	26487.1	26329.3	27177.7	24862.6	26456.6	25536.4	25909.1	26356.3	26187.6	26273.9	26410.4	26354	26253.2	26210.5	26380.7	25224.1	25167.6	25263.9	25234.4	25855.2	25708.5	25960.4	25690.9	26074.5	25835.6	26447.3	26235.5	25966.1	24917.9	25388.9	25406.9	25480.3	25280	25869.5	25143	26461.4	26396.5	26514.3	26449.3	25616.2	25773.9	26101.7	25457.1	25492.7	25707.3	26207.1	26029.3
K00627_ pyruvate dehydrogenase E2 component (dihydrolipoamide acetyltransferase) [EC:2.3.1.12]	28036.2	25709.1	27281.7	26780.8	30090.6	25932.8	28064.5	26826	25626.8	27107.7	26270.3	29686.6	29080.8	26289.2	26050.7	27224.6	26933.7	26231.6	24690.9	24232.4	24760.1	25581.8	26762.8	25878.4	25860	24721.2	24472.9	27270.2	26328.2	24384.5	23978.7	24505.4	24865.4	24599.6	25390.8	29946.7	27700.3	24210.8	24391.7	26205.1	24435.8	25895.6	25175.3	24745.5	24593.7	24252.4	25489	25399.6	25679.3
K01491_ methylenetetrahydrofolate dehydrogenase (NADP+) / methenyltetrahydrofolate cyclohydrolase [EC:1.5.1.5 3.5.4.9]	23415.6	24211.3	24654.5	24607.8	25345.4	26375.3	24103.4	25057.6	24626.1	23568.1	23793.4	26247.2	26429.8	24460.8	24620.2	25748.8	25837.7	25577.9	25494.7	25305	25092.4	25275.4	25931.2	25370.5	25000.7	22993.6	23569.5	25818.1	25444	25391.2	24880.2	24598	24344.3	24115.5	23756	26584.8	25481.8	25106.2	24948.6	24585.2	23345.7	24954.3	24921.9	24504	25485.1	24809	25144	23831	24092.7
K00241_ succinate dehydrogenase / fumarate reductase, cytochrome b subunit	25825.8	25372.9	25403.3	25078	27183.4	23230.3	25740.3	24149.6	24230.2	25661.2	25336.7	25778.2	25750.3	25086.3	25028.7	25549.1	25449.2	24087.3	23824.9	23872.7	23728.1	24674.5	25035.7	24609.5	24319.3	24054.8	23981.7	25983.8	25399	24488.1	23687.8	23992.5	23992.6	23811.3	24043.6	25989.4	24624.8	24959.1	24874.8	25280.4	24611.6	24530.4	24521.5	24533.4	24138.8	24017.7	24653.3	24689.8	24630.5
K01808_ ribose 5-phosphate isomerase B [EC:5.3.1.6]	26500.7	25320.6	25991.3	26174.2	25721.2	24999.7	26729	25415	26161.8	25716.8	26192.3	22621.7	22677.5	24151.2	24279.5	22026.4	22373.1	23091.7	23827.3	23279.4	22905.2	23077.5	23439.9	24973	24606	24828.8	24913.5	25111	25590.2	24791.1	25072.8	24341.1	24824.8	24171	24356.1	24669.5	25008.3	24009.3	24285.8	23491.4	23738.3	23584.9	23753.2	23892.7	23911.5	23654.4	23653.7	24812.4	24149
K00031_ isocitrate dehydrogenase [EC:1.1.1.42]	23723	23654	23738.4	23034.3	25362.9	22613.6	23237.6	22850.6	23075.2	23940.6	23386.4	25407.7	25052	24658.7	24125.6	25745.8	25605.7	24282	23898.1	24432.2	24844.8	24724.4	24646.7	23844.8	24090.5	24406.3	24203.2	24298.2	23847.2	23124.5	22718.1	23291.6	23057.6	23555.3	24379.8	24779.2	23568.6	23643.5	23525.4	24967.1	25375.2	24633.3	24727.3	24256.8	24431.1	24537.7	24260.3	24133.8	24399.8
K00640_ serine O-acetyltransferase [EC:2.3.1.30]	24235.3	23877.7	23305.4	23705.4	24237.8	21745.4	24233.8	22858.7	23419.8	24178	23907	24144.1	23232.7	23680.7	23215.7	23644.2	23609.4	23460.3	23434.1	22875.1	23997.5	22757.5	22904.3	23573.7	24150.5	24985.2	24570.7	23456.2	23357.4	22916.7	23810.7	23706	23697.9	23852.9	24924.2	23379.3	23483.2	23671.4	23618.1	24029.9	24582.1	23087	23156.8	23410.7	23104.9	24355.7	23237.5	24156	24282.9
K00605_ aminomethyltransferase [EC:2.1.2.10]	21382.2	23028	23011.2	22843	24298.2	24931	21384	23529.1	22968.4	21276.6	21772.8	26595.3	27309.6	23386.7	23529.1	25592.3	25752.5	24899.1	24791.5	24734.2	24768.5	24565	25295.7	24565.1	23778.4	21187.8	21801.8	24823.6	23983.2	25510.9	22714.2	23392	22954.6	22423.5	22128.4	26074.3	23571.6	24312.5	23828.8	23842.6	22714	24175.9	24265.1	23623.1	24269.7	24059.5	24249.4	22290.4	22695.7
K00074_ 3-hydroxybutyryl-CoA dehydrogenase [EC:1.1.1.157]	24363.5	22477.4	24264.5	23447.5	26955.8	27065.9	25185.9	24563.6	22575.2	21796.9	22935.7	29425.7	29473.8	22960.5	23223.6	24170.3	24355.8	24189	23844.2	22429	21739.7	22635.4	24950	25385.6	23810.5	19540.3	20703.9	25774.3	24579.6	24328.7	21907.1	22568.2	22670.6	20578.6	20482.3	30135.5	27212.3	22159.6	21721.1	22131.4	19416.2	22841	22244.6	22058.7	23209.7	22366.5	23284.8	21619.3	21633.3
K01006_ pyruvate, orthophosphate dikinase [EC:2.7.9.1]	23263.6	23760.6	23810.1	24239.4	21041.2	23496.2	23536.2	23729	24674.4	23768.2	23635.2	19306	19921.1	22375.5	22575.2	19756.3	20155	21732.2	22473.4	22197.9	21873.5	21598.4	20857	22489.9	22696.2	23968.2	23762	21700	22459.1	23938.3	23959.7	23216.1	23790.3	23380.1	23137.4	20553.6	22080.4	23175.7	23402.7	21826.9	22772.1	22420.6	22216.3	22759.3	22347.9	22497.8	21823.4	23624.2	23036
K00161_ pyruvate dehydrogenase E1 component alpha subunit [EC:1.2.4.1]	26461.8	22911.4	25148.8	24703.2	26708.5	23666.9	26560.3	24917	23731.1	24518.5	24020.4	26631.3	26280.9	22837.6	23031.6	22538	21960.6	22603.2	21582	20305.1	20480.2	21052.5	22644.7	23179.3	22897.8	21460.5	21464.6	24039.8	23370.2	22240.8	21458.6	21745	22700.8	21134.2	21419.5	27394.3	25526.1	20741.8	21267.8	21887.1	19541	22522.5	21629.6	21044.9	20931.7	20474.2	21920.9	22602.5	22541.6
K01810_ glucose-6-phosphate isomerase [EC:5.3.1.9]	20471.2	21084	22034.8	21393.3	22656.9	24677.1	21041.9	22877.8	22098.1	20773.7	20934	24496.2	24586.1	22300.8	22236.3	24112.1	24127.2	24108.1	24126.9	23895.5	23794.6	23707	24477.4	23258.3	23029.1	20600.8	21178.4	23824.5	23298.8	22964.2	22431.6	22309	21808.5	21982	22000.5	24488.1	23118.7	22269.7	22051.7	22270.3	21481.3	22865.4	22874	22072.4	23375.9	22668.8	22950.6	21267	21585.2
K01679_ fumarate hydratase, class II [EC:4.2.1.2]	23366.2	23049.5	23029.8	22658.1	24083.8	21666.3	23304.5	22708.7	21771.9	23175.4	22559.7	23769.2	23786.3	22920.1	22872.7	23125.8	22905.7	21896.5	21664.7	21858.2	21560.5	22420.4	22335	22129	21829.9	22037.7	21880.3	22431.5	22176.2	22327.2	21681.7	21997.1	21975.6	21540	21162.1	23453.2	22392.6	22529.9	22586.5	23081.2	22343.3	22740.2	22539	22469	22415.7	21842.3	22409.9	22579.2	22432.5
K00162_ pyruvate dehydrogenase E1 component beta subunit [EC:1.2.4.1]	25490.5	21800	23649.9	23362.7	25807.2	21626.9	25583.7	23317.2	22176.2	23491.1	23012.5	25765.5	25231.8	21832.2	21997	21405.9	20824.3	21459.3	20191.4	19161.2	19300.2	19932.1	21580.9	21889.6	21596.5	20227.8	20291.7	22882.2	22191.2	20818.9	20145.5	20525.7	21374.6	19919.7	20232	26615.3	24524.8	19619.6	20137	20924.1	18349.2	21183.1	20310.9	19860.3	19523.9	19303.4	20670	21461	21426
K03738_ aldehyde:ferredoxin oxidoreductase [EC:1.2.7.5]	27047.1	25593.5	24086.9	25990.6	20615.8	14096.8	26564	19790.8	23446.3	26984.8	26626.7	12210.7	11745.4	22788.3	22071.7	15533	16373	15573.2	14774	15797.2	17384.8	17546.6	14930.4	19181.5	20491.3	29446.6	27076.8	17470.4	19413.8	17995.9	21347.2	21061.2	21993.1	23579.1	24128.8	13494.5	19184.4	21993.2	22861.1	22691.4	27093.9	19109.7	19844.2	22897.7	17828	20818.9	18599.3	25643.2	24044.3
K00036_ glucose-6-phosphate 1-dehydrogenase [EC:1.1.1.49 1.1.1.363]	22625.9	21050.2	22205.8	21460.9	25168.7	21403	23016.2	22370.2	20406	22028.7	21398.2	25007.8	24403	22164.1	21973.1	22133.4	21982.3	21088.8	20364.5	20279.3	20436	21757.8	21480	21269	21125.1	21018.9	20592.7	21985.2	21577.7	19989.9	19650.2	20323.5	20548.8	20406.8	19746	24494	22500.7	20340.4	20274.6	22040.3	20665.5	21307.4	21402.9	20819.9	20858.9	20019.2	21074.7	21380.3	21034.3
K00033_ 6-phosphogluconate dehydrogenase [EC:1.1.1.44 1.1.1.343]	22894.5	20787.9	22003.2	21391.9	22421.7	20817.4	22882.8	22337.3	20953.4	21478.1	21374.6	22436.5	22623.4	20482.8	20718.4	19513.3	19440.8	19977.5	19579	19441	19251	19839.4	19890.5	19961.1	19629.4	19791.4	19629.3	20808.2	20305.6	20842.5	20020.4	19871	20394	19141	18539.1	22716.6	21259.4	19647.2	19772.1	20048.2	19095.7	20099.6	19992	19849.1	19592.7	18881.8	19946.4	20560.5	20008.5
K00024_ malate dehydrogenase [EC:1.1.1.37]	18609	19722.3	19914.1	19429.9	21158.3	21081.9	19023	19771.2	19594.1	18798.5	18913.6	22260.2	22773.5	20474.8	20493.4	22417.7	22361.8	21153.7	21462.3	21213.5	20769.6	21237.1	21926.3	21207.5	20740.1	18557.5	19052.7	21781.2	21252.4	21310.6	19634.5	20139.8	19623.2	19839.3	19754.4	21824.7	19993.2	20964.5	20721.4	20606.6	19744.9	20403.1	20642.8	20327.8	20845	20367.8	20784	19330.3	19698.6
K05606_ methylmalonyl-CoA/ethylmalonyl-CoA epimerase [EC:5.1.99.1]	22442.3	21258.5	21597.9	21541.1	21373.8	19702.2	22264.2	20414.7	20774.7	21533.1	21515.7	19202.6	19626.9	20600.4	20788.6	19336.5	19390.2	18980.9	18965.1	19292.6	18452.1	19494.2	19374.4	20230.3	19693.7	20151.1	20290.3	20231.7	20386.1	20609.2	20123.5	19767.6	20011.6	19601.8	19330	20527.8	20439.9	20306.6	20584.3	19782.3	19442	19646.4	19645.4	20207.5	19474.4	19169.8	19594.4	20629.5	20207.2
K02160_ acetyl-CoA carboxylase biotin carboxyl carrier protein	19627.5	19817.1	19045	19211.5	21532.5	19470.3	19798.8	18876.8	19018.2	19215.5	19728.3	20659.5	20724.1	19481.7	19780.4	21641.1	21744.6	20106	19258.8	19347	19498.5	20169.8	21445	19748.1	18903	17049.3	17547.1	22395.1	20910.1	20357.2	18139.1	19403.5	19056.4	19036.9	20261.1	22291.3	20442.8	20401.8	20095	19427.8	18350.4	18814.9	18764.7	19135.3	18776.9	19236	19960.8	18255.7	18509.3
K01963_ acetyl-CoA carboxylase carboxyl transferase subunit beta [EC:6.4.1.2 2.1.3.15]	17021	18037.5	18007.5	17756.7	19489.3	20307.1	17687.9	18528.2	18047.9	17602.5	17840.8	20461.7	20735.7	18741.3	19052.2	20936.1	20745.4	19672.7	19044.7	19272.5	19149.4	20034.7	20456.6	19271.2	18599.2	16382	16722.8	20062.6	19361.4	19138	17286.4	18245.2	17930.4	18092.9	18041.7	21124.4	19719.3	19260.6	18988	18822.8	17487.5	19086.3	18986.2	18486.6	19161.6	18450.5	19320.8	17591.5	17933.6
K00658_ 2-oxoglutarate dehydrogenase E2 component (dihydrolipoamide succinyltransferase) [EC:2.3.1.61]	15837	16720.4	16878.7	15887.6	18461.7	19991	15599.9	18039.7	16723.9	15462.3	15574.8	22814.3	23214.3	18360.8	18104.5	21725.7	21398	20890.1	20889.5	21209.7	20481.7	20028.2	20956.5	18736.2	18779.6	15883.9	16734.8	18696.5	18088.6	19386.8	17211.5	17695.1	17003.3	16792.9	16212.7	21076.3	18253.8	17776.8	17355.9	18766	17579.8	19486.9	19324.9	18421	19919.5	18851.2	19374.5	16798.9	17599.7
K01624_ fructose-bisphosphate aldolase, class II [EC:4.1.2.13]	17778.2	16348.8	17377.6	16927	17859.4	18864	18050.5	18184.7	17771.6	17583	17630.3	17503.8	17111	17287.2	16587.7	16667.9	16662.7	17796.4	18525.2	17941.1	18685.6	17719.5	18583.5	17833.7	18177.9	18763.1	18283.8	18160.3	18473.2	16078	19421.6	17422.2	17370.5	17611.8	18771.9	17256.9	17315.8	15753.7	15509.1	17383	18604.8	17612.9	17838.7	17147.4	18278.2	18183.5	17122	17456.2	17309.2
K01848_ methylmalonyl-CoA mutase, N-terminal domain [EC:5.4.99.2]	19309.8	20490.1	19509.1	20077	17847.7	16334.5	19623	18486.9	18735.3	19181.5	19192.2	16434.4	17236.6	18302.6	18655	15651.1	15920.8	15217.9	14743.9	15195.5	15090.4	15869.5	14469.4	17461	16678.1	18468	17774.4	16247.8	16314.7	20086.5	17792.1	18010.8	18683.1	17069.3	15563.5	16510.4	17545.8	19373.5	19526.2	17686.8	17532.8	16994.1	16815.5	18278.8	15851.2	16479.2	17057	18992	18198.3
K00831_ phosphoserine aminotransferase [EC:2.6.1.52]	17799.7	17086.5	16920.6	16275.1	18825.8	16530.6	17533.2	16682.9	16317.6	17849.2	17054.5	18990.3	18656.6	17877.1	17362	18452.4	18220.5	17651.7	17335	17999.3	17852.4	18120.6	18401.1	16828.1	16895	17176.3	17089.9	17640.7	17427.7	15999.5	16583	16465.5	16272.1	16812.5	17347.7	18523	17216.8	16354.5	16278.3	17940	17946.3	17986.4	17515.5	17243.1	17581	17191.9	17245	17161.4	17441.1
K01966_ propionyl-CoA carboxylase beta chain [EC:6.4.1.3 2.1.3.15]	18936.7	16958	17949.8	17238.2	18400.3	15835.5	17997	16860.7	16868.4	17901.6	17652	16940.6	16969.7	17063.6	16760.5	16312.6	16195.4	15691.2	15776.7	15843.4	15711.5	16155.4	16252.6	16449.2	16598.8	17401.3	17149	16893.1	16788.9	16216.7	15836.2	16120.2	16403.8	16074.2	16208	17573.3	17024.6	15529.4	15727.3	16494.6	16971	16826.2	16479.1	16271.5	16068.8	15886.7	16086.3	17372	17214.8
K00925_ acetate kinase [EC:2.7.2.1]	14883	14968.4	15737.1	15213	16430.8	18643.7	14985.1	17003.5	16256.5	14835.9	15365.9	17729.5	18034.7	15655.3	15483.6	16573.2	16732.4	17468.7	18121.7	17556.4	18119.1	17208.2	18318.9	17214.5	16979.5	15303.1	15620	18182.2	17580.9	16698.8	16786.5	16431.1	16189.8	16037.1	16383.1	17579	16357.4	15948	15625.8	16185.2	16386.2	16582.2	16772.5	16191.5	17612	17358	16702.6	15348.5	15587
K00297_ methylenetetrahydrofolate reductase (NADPH) [EC:1.5.1.20]	12578.6	14359.9	14521.5	13959.5	15010.7	17405.7	13014.5	14892.2	14738.6	13375.1	13371.7	18202.1	17923.2	16217.9	15690	18635.2	18382.8	18259.5	18365.2	18232.9	18188.4	17839	18029.3	16572	16896	15157.2	15686.8	16072.1	16180.8	15485.4	16450.7	15721.5	14926.3	15808.7	15741	16632	15227.2	15269	15060.5	16513.2	16346.7	17109.7	16934.4	16196.8	17827.5	16968.3	16650	15004.3	15776.2
K00283_ glycine dehydrogenase subunit 2 [EC:1.4.4.2]	16937.4	16785.9	15663.1	16533.3	15396.6	12086.2	17109	14435.9	15573	17050.5	17164.6	11642.5	11755.7	14881.1	15197.7	13062.1	13342.5	12832.1	12618.6	12719	12746.3	13449.5	13237.1	14391.4	14035.4	15506.3	15377.3	15155.2	15417	14578.3	14560.8	14741.4	15256.9	15218.4	15593.9	13481.8	14365.2	15751.7	16060.2	14493.6	14899.7	13173.7	13491	14838	12898.1	14133.1	14062.7	15523.9	14940.8
K01938_ formate--tetrahydrofolate ligase [EC:6.3.4.3]	17895.6	15709.8	15927.9	16527.2	15095	13563.1	17631.6	15123.4	15468.9	17206.6	17001.1	12464.4	12128.4	14707.7	14876	11816.6	11847	13193.7	13007	12778.8	13067	12950.4	13104.2	13799.5	13999.5	15673.9	15415.6	14510.3	14873.7	13626.1	15294.3	14525.3	15272.6	15176.2	15497.8	14501.3	15739.3	14219.5	14677.1	13809	13826.1	14014.5	13342.8	14068.7	13203.9	13532.2	13586.7	15673.5	15238.5
K00282_ glycine dehydrogenase subunit 1 [EC:1.4.4.2]	16908.4	16752.9	15626.1	16496.3	15367.6	12035.2	17086	14393.9	15488	16996.5	17111.6	11626.5	11740.7	14845.1	15169.7	12997.1	13296.5	12794.1	12563.6	12638	12686.3	13388.5	13193.1	14338.4	13995.4	15459.3	15328.3	15101.2	15364	14557.3	14533.8	14699.4	15225.9	15165.4	15503.9	13460.8	14327.2	15713.7	16037.2	14458.6	14850.7	13125.7	13462	14805	12858.1	14094.1	14028.7	15474.9	14898.8
K01849_ methylmalonyl-CoA mutase, C-terminal domain [EC:5.4.99.2]	15812.9	16339.7	15836	16236.5	14235	13562.4	16406.8	15119.7	15159.9	15787.8	15620.4	12532.8	12874.2	14703.8	14974.8	12393.8	12500.6	12083.8	11821.7	11907.4	11832.2	12498	11400	14029.5	13556.4	14962.4	14427.5	12828	13163.2	15230.6	14244	14190	14726.8	13688.8	12849.2	12616.6	14041	15303.6	15498.2	14176.8	14170.7	13633.8	13438.4	14682.8	12867.6	13204.5	13638.7	15282.6	14555.8
K01962_ acetyl-CoA carboxylase carboxyl transferase subunit alpha [EC:6.4.1.2 2.1.3.15]	12203.8	13496.3	12326	12464.9	14387.3	12186.4	12387.5	12103	12709	12865.5	13196.3	15614.2	15720.4	13625.7	13845.4	16372.5	16367.4	14912.5	14189.9	14807.1	14937.5	14699.5	15605.7	14012	13744.9	11763.6	12122.9	15237.6	14429.7	14506	12700.4	13677.3	13208	13450.7	14123	15628.4	13859.3	14563.9	14336.2	14096.1	13345.1	13518.7	13768.4	13824.7	13695.2	14246.4	14581.5	12594.7	13216.2
K00261_ glutamate dehydrogenase (NAD(P)+) [EC:1.4.1.3]	14262.8	14520.4	13638.4	14154.8	12924.3	10047.8	14014.6	12098.5	13355.8	14754.7	14256.6	11689.4	11226.1	14015.4	13776.8	12820.5	12915.1	11686.9	11622.7	11932	12228.2	12505.4	11323.8	12814.7	13322.5	15381.6	14441.5	11916.4	12231.9	12762.9	13045.4	13019.2	13422.9	13686.8	13256.6	11614	12401.9	13812.5	14050.4	14105.7	14945.2	13000.7	13488.6	13762.9	12791.1	13035.8	12938.5	14731.4	14437.2
K00164_ 2-oxoglutarate dehydrogenase E1 component [EC:1.2.4.2]	11328.3	11933.8	11713.8	10951.4	13895.8	13625.8	11360.2	12434.4	11175.1	11193.3	11174.9	17177.6	17185.3	13482.2	13110.2	16228.5	15988.1	15011.4	14432	14929.1	14717.1	14831.4	15449.5	12983.4	12719.6	10814.9	11366.1	13983.8	13118.5	13137.6	11682	12501.8	11723.3	11949.2	11844.7	15427.7	13039	12531.4	12200.4	13737.2	12662.7	13569.5	13376.8	13014.1	13559.8	13292	13672.2	11693.3	12230.5
K02446_ fructose-1,6-bisphosphatase II [EC:3.1.3.11]	15089	13419.3	13822.2	13288.6	14546	12681.1	14752.5	13389.9	12944.7	13939.8	14288.8	13275.3	13693.4	12847	13149.5	11380.9	11538.4	11151.9	10783.7	10616.2	10674.5	11453.1	11476.9	12555.4	11696	12335.3	11775	13084.5	12785.4	13091.6	12130.3	12212.4	12734.2	11451.1	11429.2	14791.6	14534.2	11716.3	11942.1	12032	11907.4	11909	11620.9	11899.7	10877.1	10974.4	11635	12851.6	12204.3
K01715_ enoyl-CoA hydratase [EC:4.2.1.17]	11291.8	12728.1	12208	12727.5	11995.3	13061.6	11872	12628	12194.7	11227.2	11512.7	13209.5	13047.1	11986.9	12173.3	12439.5	12947.6	11980.4	11491.2	11607.1	11942.8	11967.9	11495.5	12726.7	12376.6	11616.5	12021	12130.5	11535.7	13193	12485.8	12651.8	12294.8	11925	11388.9	12535	12305.1	13167	12814.7	12377.6	12362	11767.7	11946.4	12388.6	12278	12264.6	12044.3	11913.6	11874.2
K01834_ 2,3-bisphosphoglycerate-dependent phosphoglycerate mutase [EC:5.4.2.11]	14525.9	11667.6	12789.1	11639.8	14260.8	12694.9	13563.2	12705.4	11583.5	13464.3	12999.9	13714.6	13280.8	12840	12672.4	12933.6	12634.7	12449.5	11346.1	11762.1	12401.5	13030.3	13217.9	11377.4	11373.7	12233.9	11664.4	13290.7	12749.8	10380.5	10741	11320.1	11570.4	11944.3	12820.1	14488.5	13584.6	10553.5	10511.5	12012.9	12089.2	12781.7	11993.9	11614.6	11409.5	11063.2	11401.9	12474.1	12313.9
K15633_ 2,3-bisphosphoglycerate-independent phosphoglycerate mutase [EC:5.4.2.12]	11336.2	11452.9	11118.5	11374.5	11959.5	12285.6	11413.2	11668.2	11859.9	10961.1	11516.7	11596.3	11731.3	11202.6	11128.4	12209	12364.3	12351.6	12945	12736.5	12677.3	11904	12821.6	12269.3	12224.4	11136.8	11607.8	13332.8	12800.6	12645.6	12430.5	12292.4	11875.1	11609.8	12661.2	12374.4	11675.6	11803.7	11339.2	11532.7	11863.2	11410.9	11578.2	11644.9	12232.7	12791.2	12078.7	11007.2	11350.5
K03737_ pyruvate-ferredoxin/flavodoxin oxidoreductase [EC:1.2.7.1 1.2.7.-]	11729.9	11512.8	11549.3	11529.3	9598.42	11881.7	11133.3	11750.1	12574.2	11941.8	11953.3	8542.8	8563.82	11253.6	10972.6	9427.04	9664.7	11420.4	12194	12341.2	12782.4	11431.7	10580.6	11213	12016.4	13470.5	13099.4	10119.3	11013.7	11427	13430.1	11942.3	12216.4	12495.8	12958.8	8709.04	10442.4	10794.7	10842.3	11010.4	13293.2	11685.6	11958.4	11684.4	11951.9	12142.5	11033.1	12421.5	12099.1
K01007_ pyruvate, water dikinase [EC:2.7.9.2]	10601.9	10637.3	11564.8	11116.4	12656	12501.3	11518.1	10942.3	10762.4	10966.5	10841.2	12571.2	12073.5	12277	12131.2	13954.9	13597.2	12478.8	11468.9	11287.9	11804.9	12888.2	13031.8	12144.5	12020	11214.1	11264.2	12242.1	11867.9	10235	11609.6	11067.6	10430.4	11713.5	11950.1	13073.6	12285.1	11406.3	10946.7	12417.7	12210.7	12276.9	12020.8	11387.2	11884.5	11273	11878.6	11137.9	11861.4
K00027_ malate dehydrogenase (oxaloacetate-decarboxylating) [EC:1.1.1.38]	12628.5	10291.5	12130.7	11415.4	13718.4	15374.6	13035.7	13857.5	11689.4	10846.4	12036.3	14644.3	14951.8	10604.4	11367.3	10404.6	10615.8	11311.5	11206.1	10020.4	10168	10563	11835.6	12517.6	11007.3	8516.64	9068.23	13273.3	12677	11756.3	11151.6	11115	11482.7	9722.63	9715.3	15739	14224.4	9740.93	9880.5	9519.62	8097.45	10719	10156.9	10048.6	10950.4	10008.2	11051.2	9965.19	9717.88
K01752_ L-serine dehydratase [EC:4.3.1.17]	12696.9	8983.4	10732.6	10369.4	14003.9	12994.4	12801.2	11560.2	10667.3	10406.4	11627.6	13360.3	12454.3	10008.6	9934.84	10646.4	10445.2	12668.4	12510.7	11587.5	11897.3	10375	13771.8	11841.4	12081.7	8546.03	9380.09	13545.8	12658.2	10100.3	11614.8	10383.1	10662.3	9469.98	11560.3	15443	13980.2	8358.04	8124.44	9001.51	8007.48	10453.2	10174.1	9433.44	10675.4	10809.7	10658.4	9289.37	9641.09
K00874_ 2-dehydro-3-deoxygluconokinase [EC:2.7.1.45]	12190.1	9775.42	10546.7	10222	11441.5	8838.88	12479.5	9842.96	10402.6	11542.1	11391.1	8955.83	8750.94	10004.9	9789.89	8900.27	8603.99	10391.4	10458.8	10277.8	10085.4	9367.79	10438.6	9808.65	10507.9	10832.3	10782.9	10262.8	10516	8616.49	9628.74	9396.63	9852.76	9543.46	11136.9	10522.8	10184	8453.56	8521.29	9328.13	9878.08	9510.59	9557.73	9471.77	9303.71	9872.21	9471.99	10257.9	10258.1
K01610_ phosphoenolpyruvate carboxykinase (ATP) [EC:4.1.1.49]	11997.5	9620.42	9993.67	10052	10332.9	7649.64	11480	8880.34	9594.73	10895	11178	7902.75	7420.23	10283.4	9591.61	9223.98	9017.25	9421.56	9635.6	9813.4	10032.4	9442.14	10071.7	9625.02	10252.8	11732	11369.3	10173.3	10219.9	8307.03	10546.4	9575.72	9828.29	10238.9	11805.2	9893.73	10333.4	8229.92	8283.8	9467.41	10697.8	9736.25	9790.85	9337.16	9503.83	9724.04	9230.12	10580.8	10416.6
K01625_ 2-dehydro-3-deoxyphosphogluconate aldolase / (4S)-4-hydroxy-2-oxoglutarate aldolase [EC:4.1.2.14 4.1.3.42]	10180.8	8847.42	9903.16	9565.64	12687.8	10696	10581.3	10377.3	9572.32	9308.76	10048.9	12814.9	13153	9505.22	9610.31	10935.9	10503.7	11369.5	11435.4	10903	10553.9	10125.8	12133.1	10804.3	10508.4	7419.97	8132.25	11302.5	11042.8	10479.9	9126	9656.59	9690.55	8388.11	9034.17	13716.4	11468.2	8827.93	8624.38	9022.56	7201.49	9800.06	9770.3	8957.4	10106.5	9823.88	10385.8	8555.05	9129.53
K00177_ 2-oxoglutarate ferredoxin oxidoreductase subunit gamma [EC:1.2.7.3]	10913.5	10836.6	9668.86	10577.9	8236.83	7328.1	10916.7	8685.76	10217.1	11388.1	11204.7	5054.33	4800.6	9832.67	9425.43	6826.3	7452.88	8031.39	8459.41	8560.4	8886.57	8554.43	7859.18	9017.84	9898.45	12523.6	12170.5	8651.69	9758.37	8416.65	12255.3	10103.1	10040	11193.6	11247.1	5750.35	8417.76	9683.91	9894.12	9872.76	12025.8	8464.46	9066.92	10149	8838.02	10143.5	8970.15	10950.2	10349.3
K00248_ butyryl-CoA dehydrogenase [EC:1.3.8.1]	8873.09	9918.82	8914.89	8885.42	10479.7	11416.5	8187.53	10293.2	9269.4	9283.86	9158.19	11259.8	12209.9	9930.94	10289.9	10610.7	10937.8	9566.27	8582.36	9196.15	9655.67	10730.1	10025.1	9699.13	8574.81	7833.27	8293.31	10179	10026.7	10924.5	9249.1	10291.1	9670.89	9479.59	8272.33	11364.1	10837.6	10035	9909.99	9934.13	9304.13	10212.9	9546.2	9798.4	9754.88	9479.11	10125.7	9072.83	9100.39
K01847_ methylmalonyl-CoA mutase [EC:5.4.99.2]	10696.1	6942.36	9411.79	8132.63	12306.7	10876.2	9657.28	9068.39	8474.94	8891.6	9381.49	10891.4	11032	9438.96	8673.7	10851.8	10202.5	10942.3	11765.1	11309.8	10508	10819.2	13011.7	10218.8	10403.2	8188.62	9076.44	12110.1	11782.1	7853.48	10200.6	8391.63	8010.22	8518.94	9573.26	13725.3	11194.6	6594.13	6421.2	8703.39	7926.07	9724.03	9729.8	7963.54	10374.8	9226.84	9508.1	8393.59	8655.16
K00176_ 2-oxoglutarate ferredoxin oxidoreductase subunit delta [EC:1.2.7.3]	10763.2	10674.1	9414.87	10342.8	8095.71	7161.61	10707	8520.65	10005.8	11212.9	10967.9	4935.96	4684.74	9681.43	9250.94	6719.68	7325	7815.65	8219.92	8341.66	8627.82	8283.06	7643.18	8765.72	9595.45	12223.3	11828.1	8398.2	9496.87	8158.28	11270.4	9849.37	9835.24	10938.7	11087	5605.24	8216.14	9552.91	9773.37	9735.4	11857.3	8295.83	8872.42	9952.13	8635.15	9936.01	8796.78	10677.7	10109.1
K03781_ catalase [EC:1.11.1.6]	11499.4	8316.92	9338.52	8556.06	16082.4	9412.5	11808.6	9621.33	7954.86	9745.55	9949.24	15680.2	14555.7	8933.61	9143.1	10957.9	11120.6	9103.69	8234.26	7538.65	7593.03	8920.69	11690.8	10635.7	9513.95	5772.71	6374.6	13332.2	11573.2	8188.02	7884.54	8389.29	8150.41	7574.49	8935.68	16042	12552.9	7811.93	7560.94	8865.78	6369.82	8020.47	7996.07	7594.68	7871.56	7875.02	9305.91	7255.11	7538.25
K05299_ formate dehydrogenase (NADP+) alpha subunit [EC:1.17.1.10]	11534	11054	10209.4	10961.1	9652.39	6383.77	11528.1	8489.12	9681.53	11761.1	11289.1	6034.16	5862.38	9862.12	9834.67	7089.44	7322.42	6678.96	6223.45	6289.78	6887.61	7622.84	6810.1	8281.76	8125.55	10929.5	10298.1	8507.77	9085.23	7897.76	8553.46	9112.79	9308.58	10120.6	10169.1	7006.75	8741.76	10079	10344	9533.76	10337.5	8058.7	8139.05	9394.59	7363.94	8262.86	8224.99	10260.9	9680.01
K01595_ phosphoenolpyruvate carboxylase [EC:4.1.1.31]	7187.94	7655.68	8405.99	7762.28	9413.18	10578.6	7543.34	8991	8078.15	7902.86	7135.59	12619.7	11909.7	9003.21	8714.44	12114.6	11497.4	11090.2	10235.7	10354.1	10693.8	10270	10986.3	8773.65	9091.33	7327.43	7513.17	9314.42	8646.82	8515.63	7851.87	8226.95	7687.52	8215.21	8592.74	11278.2	9448.36	8387.64	8207.14	9614.76	8798.59	10152.6	9682.91	9043.07	10049.3	9141.56	9605.6	7819.93	8614.78
K00121_ S-(hydroxymethyl)glutathione dehydrogenase / alcohol dehydrogenase [EC:1.1.1.284 1.1.1.1]	8870.37	8268.76	9128.29	8386.28	10028.5	11126.2	9057.88	10115.2	8136.73	8464.38	7860.48	11156.4	11181.4	9268.08	9236.02	10949.2	10674.8	9836.43	9169.36	9168.56	8866.96	9812.37	9956.16	8492.26	8151.4	7419.75	7444.59	9666.5	9022.02	8567.47	7853.58	8152.2	8238.4	8115.14	7675.38	12094.6	10700.3	8375.78	8141.64	8860.33	7078.06	10231	9181.78	8485.43	9237.99	8117.09	9182.99	8506.32	9083.26
K00029_ malate dehydrogenase (oxaloacetate-decarboxylating)(NADP+) [EC:1.1.1.40]	5725.36	7297.13	6527.69	6176.17	8359.34	6897.89	5825.82	6002.84	5801.49	6931.18	6185.36	11258.6	10459.8	9330.48	8392.89	12280.5	12088.5	10546	10303	10820.3	11045.2	10682	11037.5	8509.97	9379.76	8677.05	8727.98	8600.56	8184.07	7152.09	7807.37	8114.12	7158.91	8742.78	9093.04	8841.81	7627.38	8807.22	8257.45	10386	10603.4	9712.95	9646.57	9352.37	10066.4	10126.7	9488.4	8074.53	8992.03
K01057_ 6-phosphogluconolactonase [EC:3.1.1.31]	6487.24	6857.53	7693.07	6806.09	8625.03	9118.55	6711.32	8071.08	6921.01	6632.12	6346	11261.6	11068.9	8850.06	8361.17	10858.7	10477.2	9970.03	9731.31	9980.16	9836.8	9941.63	9930.45	8392.17	8461.29	7259.98	7538.41	8584.95	8026.63	7914.5	7595.67	7799.83	7350.89	7605.67	6971.05	10319.6	8387.2	7763.08	7336.59	8825.88	7980.24	9265.3	9466.63	8315.53	9652.32	8405.29	8923.71	7420.73	7806.71
K00926_ carbamate kinase [EC:2.7.2.2]	10388.8	8828.81	8927.82	9126.28	8465.07	7180.95	10125	8395.95	8738.36	9908.14	9701.91	6025.61	5784.66	8327.86	8099.4	5805.03	6010.45	7265.5	7436.15	7486.79	7704.37	7373.32	6925.14	7513.41	7975.23	10197.1	9693.74	7240.83	8031.73	7065.56	8340.77	8072.36	8520.41	8538.83	8727.68	7114.89	8491.49	7516.62	7662.24	8004.44	9039.84	7985.28	7720.07	8206.21	7694.65	7860.21	7302.26	9327.65	8869.14
K07516_ 3-hydroxyacyl-CoA dehydrogenase [EC:1.1.1.35]	8042.41	8036.73	7531.1	7144.11	11307.8	6569.12	8008.05	7020.73	6746.87	7751.81	7734.91	12355.9	12003.4	8114.26	8094.61	10730.7	10798.6	8320.59	7809.82	7727.43	7800.57	8138.88	9502.05	8895.64	8404.98	6043.49	6358.83	9731.81	8514.08	8632.26	6646.78	7645.68	7210.01	6909.16	7372.65	11308.3	9147.62	8478.5	8156.37	8690.17	7259.97	7887.92	7908.73	7972.11	7708.32	8130.18	8811.3	7056.5	7636.03
K00851_ gluconokinase [EC:2.7.1.12]	10718.3	7890.67	8550.23	8102.62	11395.6	6911.08	10178.1	8555.75	7591.28	9446.28	9371.34	10824.9	10035.8	8281.62	8275.13	8258.01	7998.58	7239.73	6588.52	6547.33	6970	7504.09	8096.72	8151.55	7895.83	7808.84	7570.31	8997.29	8547.18	6651.63	7254.55	7408.15	7557.84	7199.42	7790.95	10732.5	9320.62	6317.8	6369.61	7794.45	7525.38	7479.02	7262.51	7119.86	6908.68	6873.6	7380.12	8030.46	7842.34
K15916_ glucose/mannose-6-phosphate isomerase [EC:5.3.1.9 5.3.1.8]	10074.1	9654.27	9205.03	9717.93	8000.2	5314.13	10036	7582.52	8383	9917.2	9560.47	5346.99	5184.17	8304.97	8280.42	5725.26	5792.53	5652	5535.86	5700.66	5610.93	6262.17	5144.65	7153.36	7308.59	9947.2	9047.43	6267.66	6839.13	7220.27	7603.7	7554.3	8224.36	7892.67	7450.97	5833.71	7464.5	8411.58	8641.41	8055.03	8477.3	7100.03	7155.86	8024.53	6499.73	6931.9	6917.16	9301.97	8575.43
K13810_ transaldolase / glucose-6-phosphate isomerase [EC:2.2.1.2 5.3.1.9]	9958.01	9507.49	8950.31	9494.77	7903.33	5935.83	9835.47	7668.65	8360.07	9768.98	9358.49	5549.41	5522.07	8442.64	8391.16	5964.07	5994.91	5764.09	5537.85	5690.15	5776.64	6405.16	5251.41	7094	7038.74	9647.31	8779.33	6189.65	6710.65	7178.11	7427.56	7499.21	8227.47	7852.49	7457.82	6310.84	7614.4	8341.99	8550.68	7940.84	8492.25	7230.34	7218.48	7976.18	6433.14	6896.82	6894.67	9135.83	8505.99
K01676_ fumarate hydratase, class I [EC:4.2.1.2]	7676.68	6884.53	6877.74	6413.45	10212.7	6959.31	7958.46	6479.63	5931.36	7296.78	7386.65	10429.3	10234.5	8254.97	7794.81	9328.43	9662.3	7757.15	7756.31	7279.31	7656.46	8304.47	9291.12	8243.46	7976.17	6521.41	6898.12	10052.6	9249.91	6924.93	6851.31	7489.33	6711.14	7499.78	8011.42	10230.7	8525.96	7424.59	7165.32	8509.73	7792.26	7164.11	7324.9	7371.95	7441.55	7776.13	8160.09	6833.5	6981.52
K00281_ glycine dehydrogenase [EC:1.4.4.2]	5976.54	6231.01	6689.98	5879.18	8646.71	8336.18	5614.79	7206.5	6074.77	5917.6	5532.73	11514.4	11232.7	7983.67	7506.03	10187.4	9989.37	9352.6	9188.31	9329.12	9568.97	9091.84	9435.07	7950.35	8269.63	6882	6933.21	7705.78	7267.5	7148.92	6598.55	6931.88	6369.71	6548.53	6064.43	9460.28	7758.38	7119.96	6583.05	8711.64	8051.59	8805.55	8932	7758.7	9161.12	8244.18	8524.39	6956.52	7465.92
K00140_ malonate-semialdehyde dehydrogenase (acetylating) / methylmalonate-semialdehyde dehydrogenase [EC:1.2.1.18 1.2.1.27]	7387.96	6445.08	7262.64	6360.5	9561.34	8094.07	7503.99	7453.63	6118.05	7104.2	6938.93	12033.8	11948	7796.74	7701.52	9755.5	9566.05	8780.84	7768.52	7875.45	7829.68	8473.74	9377.41	7867.74	7529.4	5328.73	5472.76	8646.45	8015.08	6904.79	6121.77	6771.84	6601.7	6272.94	6494.48	11891.8	9371.28	6702.25	6493.15	7834.45	6061.45	7899.67	7123.62	6894.78	7336.88	6921.09	7849.36	6473.13	6934.19
K00124_ formate dehydrogenase iron-sulfur subunit	6098.88	7122.19	6675.49	6401.07	7811.29	6943.72	6075.76	6625.69	6173.02	6709.38	6123.02	9867.94	10064.6	6779.5	6802.68	7983.17	8109.59	7247.51	6732.33	6725.08	6952.35	7113.94	7609.99	6833.63	6491.78	5444.61	5551.23	7393.81	6699.6	7585	5715.45	6812.33	6484.9	6169.81	6055.97	8116.1	7047.95	7701.14	7461.95	7403.51	6602.6	6930.85	6421.9	7004.59	6672.97	6864.52	7133.2	6111.54	6404.92
K01638_ malate synthase [EC:2.3.3.9]	6597.27	5516.35	5908.74	5340.48	8722.4	5898.37	6515.41	6284.45	4739.74	5791.43	5484.67	10419.4	9702.94	6019.51	5853.69	7562.92	7749.66	6460.51	5882.98	5230.06	5940.06	6134.43	7078.73	6239.73	6124.18	4446.24	4561.16	7919.11	6631.68	5546.46	4907.57	5657.36	5407.48	5024.47	5660.59	9474.27	7385.42	5661.61	5394.57	6465.84	5339.76	5874.63	5625.32	5649.38	5521.44	5723.64	6243.02	5101.82	5565.26
K00163_ pyruvate dehydrogenase E1 component [EC:1.2.4.1]	4460.25	4849.04	5392.98	4392.11	7167.49	6906.41	4608.32	6006.28	4297.87	4947.35	4507.21	9833.54	9669.26	6519.51	6105.66	8160.54	8127.31	7222.93	6212.2	6547.05	6971.47	7735.08	7530.86	5830.01	5645.03	4785.49	4872.13	6499.79	5877.72	5056.23	4617.98	5489.53	4810.23	5371.03	4844.95	7792.44	6374.12	5684.06	5294.3	6925.83	6197.02	6782.1	6356.21	6271.88	6561.59	5984.26	6345.71	5285.41	5778.59
K01079_ phosphoserine phosphatase [EC:3.1.3.3]	4368.23	4660.78	5184	4372.3	6360.07	7094.24	4279.07	5927.94	4546.47	4813.91	4149.94	9371.9	9062.28	5959.77	5607.91	7759.35	7384.5	6338.81	5982.89	5826.64	6265.88	6643.78	6542.05	5672.61	5628.1	4614.49	4480.54	5931.94	5486.3	4731.19	4530.1	5216.9	4766.11	5049.24	4880.37	7431.52	6303.42	5225.04	5004.95	6231.96	5521.26	6379.06	6006.05	5626.56	6346.51	5656.7	5812.54	4987.2	5263.08
K00625_ phosphate acetyltransferase [EC:2.3.1.8]	5627.52	3847.62	4771.18	4504.96	5859	6361.46	5152.82	5470.84	5350.82	4749.46	5216.18	4693.44	4320.04	4615.88	4204.55	4550.45	4683.75	6561.45	7026.75	6712.94	6972.24	5698.87	7070.69	5367.53	5876.11	5235.6	5481.48	6419.87	6274.24	4605.8	5552.31	5016.28	4981.34	5279.74	6668.49	5897.25	5644.23	3842.43	3566.64	4551.15	5089.83	5317.71	5373.66	4474.17	5672.83	5956.53	5090.49	4697.48	4812.27
K01807_ ribose 5-phosphate isomerase A [EC:5.3.1.6]	4170.9	4864.32	4645.12	4202.42	5581.8	5260.09	4345.51	4886.2	4133.06	4863.23	4367.81	7362.72	7286.69	5870.88	5700.43	7968.76	7632.21	6775.43	5865.63	6399.4	6579.63	6651.17	6780.75	5010.41	5137.48	4402.41	4352.32	5677.92	5053.04	4955.64	4559.36	5094.39	4739.63	5155.97	5458.08	7237.73	5801.59	5613.02	5334.73	6098.31	5432.97	6107.03	5711.99	5734.87	5822.72	5732.99	5969.15	4850.85	5478.91
K11645_ fructose-bisphosphate aldolase, class I [EC:4.1.2.13]	4747.21	5229.03	5244.74	5180.53	4850.32	4634.5	4527.5	4801.74	4914.35	4657.79	4763.69	5589.92	5837.49	5084.39	5248.38	5820.83	5640.09	5230.91	4976.61	5395.38	5300.62	5229.84	5047.57	5195.73	5174.45	4778.44	4829.68	4809.12	4698.28	5907.82	4929.14	5051	5147.97	4907.26	4392.46	5774.81	5270.21	5129.66	5218.13	4914.82	4716.04	5485.83	5383.09	5041.21	5268.3	4961.98	5188.64	5215.02	5450.82
K01637_ isocitrate lyase [EC:4.1.3.1]	5509.04	4459.51	4863.22	4370.49	8110.87	4832.84	5257.42	4859.32	4077.11	5072.76	4769.67	7735.24	6856.73	5033.41	4978.48	6551.21	6689.67	5703.49	4816.96	4901.76	5409.77	5614.33	6378.83	5137.37	5134.22	3825.92	3935.14	6615.98	5654.47	4183.42	3981.73	4312.79	4133.31	4514.57	5213.9	7806.41	6012.84	4601.25	4220.75	5416.45	4674.16	4965.37	4823.45	4631.03	4681.74	4706.51	5319.03	4229.8	4746.78
K00242_ succinate dehydrogenase / fumarate reductase, membrane anchor subunit	3439.18	4355.17	3880.08	3535.1	4952.86	4403.64	3538.55	4119.23	3447.09	4301.77	3446.24	7682.7	7425.03	5269.45	5093.54	6960.41	6865.56	6089.68	5220.51	5660.37	5927.63	5907.18	5889.01	4373.28	4540.54	3858.53	3885.06	4888.45	4252.28	4125.9	3928.48	4517.7	4110.46	4607.73	4428.51	6241.06	5030.28	5232.16	5017.5	5695.04	4896.27	5611.89	5031.87	5120.67	5172.34	5046.8	5219.75	4364.33	5024.71
K01958_ pyruvate carboxylase [EC:6.4.1.1]	5661.8	3732.78	4742.29	4423.28	6409.79	6361.29	5354.89	5818.38	4665.79	4865.22	5125.55	5753.19	5516.63	4421.08	4458.69	4774.03	4662.93	4983.7	4553.31	4414.36	4721.18	4951.96	6034.32	4675.7	4392.45	3280.7	3665.59	6357.5	5884.59	3781.11	3854.07	4120.98	4120.9	4066.25	4710.27	6943.07	5973.49	3283.13	3219.84	4103.79	3414	4566.65	4179.24	3719.98	4561.87	4060.75	4433.19	3942.09	3968.15
K11263_ acetyl-CoA/propionyl-CoA carboxylase, biotin carboxylase, biotin carboxyl carrier protein [EC:6.4.1.2 6.4.1.3 6.3.4.14]	4685.37	3583.19	5142.67	4169.65	6503.96	7288.37	4691.82	6450.67	4150.37	3950.68	3850.5	9216.75	9138.09	4704.85	4886.01	5144.22	4941.49	4952.46	4600	3911.85	3891.37	4885.49	5129.77	5289.99	4499.87	2982.23	3177.99	5282.23	5015.65	4414.57	3815.2	4060.23	4046.99	3271.52	1881.74	8159.8	6571.2	3453.14	3442.56	4380.78	2764	4888.31	4456.73	4008.79	4826.91	3467.71	4562.24	3946.29	3882.81
K01053_ gluconolactonase [EC:3.1.1.17]	3392.28	3331.86	3992.2	3469.61	4351.42	4135.43	3393.45	3858.61	3597.13	3635.28	3330.15	5599.6	5640.74	4303.46	4058.95	5695.21	5258.12	5428.75	5087.93	5166.98	5011.54	4906.78	4897.62	4376.73	4840.42	4268.49	4369.73	3944.38	3866.45	4234.02	4159.79	4086.89	4024.13	4036.51	3993.04	5468.42	4924.73	3592.81	3545.07	4575.29	4146.79	4895.62	4868.09	3999.75	4708.89	4141.81	4582.48	4188.06	4563.99
K00320_ 5,10-methylenetetrahydromethanopterin reductase [EC:1.5.98.2]	6068.74	5457.25	4754.01	4898.16	4214.34	2143.08	5683.92	3823.66	4734.58	6121.59	5577	2439.34	2379.17	4865.74	4841.58	3050.67	3083	2936.74	2811.59	3145.58	3387.17	3466.17	2608.66	3610.66	3839.15	6090.41	5404.16	3065.41	3630.33	3422.99	4143.16	4152.83	4570.5	4714.5	4908.16	2925.09	3867.17	4294.5	4561.82	4541.84	5607.91	4187	4075.75	4632.42	3375.01	3935.66	3741	5512.75	5190.42
K15635_ 2,3-bisphosphoglycerate-independent phosphoglycerate mutase [EC:5.4.2.12]	3470.56	4579.49	3497.12	4019.53	3164.23	3641.35	3728.38	3624.88	4221.15	3884.26	4054.82	2702.74	2993.05	4173.57	4302.52	3700.28	4155.14	3603.18	3847.56	3790.01	4057.86	3893.65	3519.3	4215.22	3919.41	4513.28	4647.73	4619.44	4721.23	4142.89	4369.09	4724.81	4343.22	5024.93	5146.5	2365.89	3142.72	5152.99	5225.65	4313.67	5052.37	3591.71	3810.72	4578.09	4197.79	4658.09	4241.38	4104.04	4012.79
K00023_ acetoacetyl-CoA reductase [EC:1.1.1.36]	3515.86	3563.5	3984.78	3191.07	6615.49	3527.49	3642.41	3278.36	2851.02	4000.82	3202.41	6969.94	6408.31	4425.51	4036.58	6237.6	6217.16	4689.4	4028.43	4213.18	4413.45	4670.49	5237.67	4386.15	4548.81	3262.56	3096.5	5265.23	4217.27	3376.88	3043.19	3466.94	3138.01	3401.24	3905.33	6432.34	4954.97	4345.34	3937.41	5001.74	4198.42	4346.61	4237.68	4298.95	4209.14	4204.68	4582.84	3434.47	4019.37
K03841_ fructose-1,6-bisphosphatase I [EC:3.1.3.11]	2446.08	3383.04	2857.83	2881.69	4298.71	2777.48	2781.92	2622.86	2528.3	3079.95	2761.85	5816.54	5240.58	4409.18	3832.05	6549.16	6337.66	4449.39	4048.11	4334.8	4742.92	4542	4839.82	4112.97	4567.6	3802.38	3559.29	4242.66	3609.52	3138.28	3291.47	3666.55	3052.41	3722.01	4213.95	4536.3	3690.53	4377.42	3982.61	5167.62	5127.29	4089.22	4312.02	4575.9	4750.8	4653.79	4628.22	3519.29	3967.65
K00030_ isocitrate dehydrogenase (NAD+) [EC:1.1.1.41]	3425.92	4484.66	3677.15	3826.26	4248	3583.41	3516.6	3972.35	3845.87	3788.52	3741.77	4418.58	4902.03	3882.2	4143.82	4088.42	4341.37	3506.4	3327.41	3714.87	3648.26	3828.76	3476.39	4074.29	3600.51	3026.43	3269.39	4152.84	3838.09	4925.12	3604.85	4159.83	4051.09	3841.86	3242.2	3913.31	3512.24	4668.28	4646.96	3803.72	3564.05	3824.46	3926.57	4141.43	3931.37	3812.9	4244.95	3670.16	3759.81
K01782_ 3-hydroxyacyl-CoA dehydrogenase / enoyl-CoA hydratase / 3-hydroxybutyryl-CoA epimerase [EC:1.1.1.35 4.2.1.17 5.1.2.3]	2657.66	2796.29	3208.93	2662.94	4143.71	3888.77	2537.37	3076.6	2725.68	3247.76	2981.43	4797.08	5034.79	4202.82	3957.46	5573.35	5408.95	4591.08	3821.43	4589.22	4655.49	5224.66	5104.42	3578.3	3594.46	2921.62	3049.46	4089.63	3894.45	3008.48	2969.45	3152.82	2838.55	3461.27	3390.31	5086.42	4127.49	3101.32	2900.7	4202.14	3695.13	4445.86	4182.93	3625.97	4193.46	3673.38	4040.2	3291.93	3687.96
K03388_ heterodisulfide reductase subunit A2 [EC:1.8.7.3 1.8.98.4 1.8.98.5 1.8.98.6]	3114.32	3988.02	3193.71	3703.78	2539.66	3560.13	3016.2	3043.27	3722.1	3375.39	3355.75	1606.29	1381.73	3776.68	3495.58	2832.31	3260.67	3423.89	3293.81	3061.34	3767.35	3435.42	3527.51	3143	3220.81	4043.01	4663.57	3577.71	3776.7	2867.92	3450.69	3901.93	3313.97	4423.66	5239.44	1194.09	2115.47	3859.67	3933.67	3670.42	4993.41	3053.26	3112.74	3868.17	3117.22	4299.8	3248.21	3441.93	3397.18
K00172_ pyruvate ferredoxin oxidoreductase gamma subunit [EC:1.2.7.1]	3485.5	3864.3	3236.61	3632.41	3713.09	2719.51	3680.67	2971.13	3484.98	3663.32	3779.4	2328.13	2352.8	3220.24	3525	2776.26	3164.67	2489.84	2438.52	2289.33	2551.9	2728.7	2868.55	3366.74	2779.22	3020.27	3245.08	4204.48	4144.14	3250.04	3109.6	3665.4	3377.99	3723.76	4095.78	2899.3	3169.33	4090.9	4085.25	3142.3	3382.83	2630.24	2726.23	3332.21	2642.04	3268.46	3193.46	3099.14	3049.81
K00127_ formate dehydrogenase subunit gamma	2688.64	2920.71	2927.3	2614.32	4257.55	2557.61	2659.98	2410.99	2436.28	3199.4	2754.9	5065.81	4810.09	3405.11	3142.47	4719.97	4593.9	3646.08	3174.86	3371.12	3590.93	3665.04	4174.47	3173.72	3191.42	2826.6	2676.83	3823.99	3345.22	2765.69	2529.01	2970.71	2677.86	2886.94	3599.9	4365.6	3484.65	3448.71	3212.65	3854.5	3502.77	3447.13	3062.02	3240.62	3208.17	3430.44	3445.03	2792.39	3098.53
K00170_ pyruvate ferredoxin oxidoreductase beta subunit [EC:1.2.7.1]	2589.45	3472.62	2412.41	2906.08	2386.71	2310.33	2734	2488.75	2881.55	2874.59	2887.25	2009.54	2189.58	2958.83	3304.08	2454.46	2878.67	2139.04	2139.41	2082.82	2340.7	2452.62	2058.41	2885.28	2441.58	2930.66	3077.07	3155.61	3156.3	3008.32	2907.79	3424.53	3157.27	3473.63	3380.54	1996.59	2527.22	3998.07	3993.07	2950.57	3317.66	2455.66	2558.09	3216.62	2497.12	3119.45	2951.46	2952.33	2866.38
K11261_ formylmethanofuran dehydrogenase subunit E [EC:1.2.7.12]	2649.48	3240.47	2565.97	2864.07	2340.9	2548.91	2861.92	2805.75	2953.23	3146.51	2950.81	1720.09	1586.16	2924.96	2936.21	2561.38	2716.27	2274.32	2185.03	2183.9	2469.02	2600.74	2570.63	2601.16	2649.21	2750.56	2969.27	3208.04	3262.35	2612.59	2802.31	3302.88	2886.39	3696.1	3779.77	1760.06	2143.89	3158.76	3357.99	2940.14	3328.74	2417.49	2325.36	3049.57	2499.84	2990.8	2787.25	2861.51	2780.5
K01965_ propionyl-CoA carboxylase alpha chain [EC:6.4.1.3]	2277.49	2096.02	2448.53	1975.07	3211.51	2849.18	2089.9	2357.4	2075.5	2360.34	2198.33	4560.04	4878.7	3108.58	2963.71	4196.22	3855.57	3291.15	2959.16	3081.76	2917.23	3322.84	3415.4	3089.99	3045.45	2060.69	2191.58	3087.07	2896.1	2455.02	2332.94	2535.52	2308.77	2284.38	2104.67	4443.62	3587.99	2408.54	2392.56	3021.3	2254.91	3291.41	3029.84	2634.94	3062.17	2779.25	3027.15	2577.22	2758.38
K00169_ pyruvate ferredoxin oxidoreductase alpha subunit [EC:1.2.7.1]	3048	3172.8	2784.11	3078.41	3225.09	2497.51	3148.67	2691.63	3025.98	3215.82	3121.9	2119.63	2211.8	2761.24	2992	2424.26	2731.67	2238.34	2192.52	1979.83	2237.4	2353.2	2560.55	2792.24	2297.72	2536.77	2724.58	3663.98	3584.14	2843.54	2659.6	3191.9	2896.99	3224.26	3588.78	2660.3	2784.33	3540.4	3410.75	2710.3	2863.33	2322.74	2301.73	2814.21	2315.54	2776.46	2743.46	2618.64	2598.31
K00018_ glycerate dehydrogenase [EC:1.1.1.29]	1643.72	2156.24	1939.72	1962.39	2320.59	2801.46	1701.03	2162.91	1931.33	2117.12	2195.98	2731.09	2501.89	2825.58	2602.97	3455.86	3441.26	3700.34	3160.38	3448.6	4049.93	3648.39	3517.65	2361.44	2500.68	2681.8	2665.45	2551.96	2593.55	1992.71	3063.4	2457.2	2271.36	2765.97	3183.27	2352.99	2427.26	2645.57	2382.58	3166.96	3575.78	2940.18	2862.38	2851.69	3051.14	3301.17	2806.83	2336.51	2475.82
K17865_ 3-hydroxybutyryl-CoA dehydratase [EC:4.2.1.55]	2274.28	2158.56	2611.6	2363.97	1930.33	2740.98	2154.58	2305.53	2359.95	2351.98	2162.68	2606.66	2682.77	2810.6	2606.37	2995.07	2717.51	3102.33	2725.21	2944.21	3007.33	2931.02	2757.03	2309.28	2541.27	2860.64	2693.56	2339.96	2207.83	2407.61	2494.72	2443.51	2469.24	2619.2	2739.31	3003.69	2905.55	2116.87	2147.51	2541.32	2683.42	3121.99	2676.26	2361.24	2597.12	2566.52	2291.73	2695.01	2899.49
K03389_ heterodisulfide reductase subunit B2 [EC:1.8.7.3 1.8.98.4 1.8.98.5 1.8.98.6]	2476.12	3185.85	2139.88	2670.73	1891.98	2385.27	2531.8	2259.4	2452.7	2647.38	2560.93	1240.75	1019.35	2845.97	2754.32	2201.58	2418.75	2167.22	2284.1	2240.97	2640.85	2607.7	2468.65	2317.77	2236.92	3023.72	3329.57	2859.72	2974.85	2200.15	2560.35	3219.67	2660.23	3433.73	3651.92	929.68	1481.93	3104.65	3229.65	2945.4	3570.82	2385.97	2303.28	2866.45	2357.9	3223.47	2584.43	2709.72	2667.38
K07404_ 6-phosphogluconolactonase [EC:3.1.1.31]	3170.11	1937.2	2477.84	2479.02	3590.16	2878.78	3399.5	2802.59	2670.43	2665.28	2934.52	3026.32	2785.31	2217.07	2199.08	2909.34	2692.35	3406.06	3249.68	2946.3	3164.76	2405.98	3649.9	2599.75	2564.03	1625.77	1955.36	3310.94	3143.42	2202.61	2212.13	2194.84	2185.92	1876.57	2925.46	4172.55	3288.74	1616.55	1629.19	2152.53	1587.99	2285.81	2352.45	1917.07	2506.05	2467.64	2599.49	1916.26	2032.39
K14447_ ethylmalonyl-CoA mutase [EC:5.4.99.63]	2240.66	1932.18	2474.84	2084.16	2959.34	3169.6	2125.99	2398.32	1962.17	2124.51	2131.83	4156.48	4368.03	2636.41	2618.46	3200.28	2852.66	2888.57	2669.92	2664.34	2285.57	2874	3003.23	2620.16	2435.89	1561.32	1667.14	2604.08	2601.33	2434.49	2041.02	2192.6	2028.86	1863.05	1456.08	4134.36	3395.6	1886.46	1892.07	2372.25	1400.16	2806.58	2325.07	2181.42	2674.29	1924.58	2402.74	2149.42	2225.33
K01678_ fumarate hydratase subunit beta [EC:4.2.1.2]	2485.36	2249.69	2009.11	2290.31	2257.75	2782.17	2418.78	2128.61	2605.1	2222.18	2575.47	1634.69	1525.65	1967.15	2150.8	1640.76	1888.65	2455.11	2279.58	2159.23	2255.95	2103.24	2260.15	2420.62	2220.72	2131.86	2205.92	3017.87	2969.1	2175.91	2994.4	2446.42	2481.94	2336	2628.58	2554	3145.32	2358.53	2429.91	1837.79	2021.64	2009.49	1895.17	2193.22	1969.61	2390.22	2379.84	2111.1	2151.1
K01677_ fumarate hydratase subunit alpha [EC:4.2.1.2]	2484.36	2248.69	2001.11	2288.31	2254.75	2783.17	2413.78	2129.61	2604.1	2220.18	2571.47	1633.69	1521.65	1965.15	2148.8	1638.76	1887.65	2444.11	2275.58	2159.23	2251.95	2105.24	2259.15	2420.62	2218.72	2128.86	2205.92	3015.87	2967.1	2169.91	2991.4	2441.42	2472.94	2333	2627.58	2547	3145.32	2357.53	2427.91	1836.79	2017.64	2008.49	1891.17	2189.22	1969.61	2387.22	2380.84	2106.1	2149.1
K00116_ malate dehydrogenase (quinone) [EC:1.1.5.4]	3645.35	1905.94	2683.68	2558.37	4174.17	2811.57	3672.1	2995.22	2246.99	2661.24	2866.71	3662.17	3061.12	1973.23	1987.31	2557.35	2459.91	2545.7	2160.22	1901.74	2213.41	2032.54	3310.41	2365.17	2108.68	1167.14	1490.54	3857.65	3198.78	1690.88	1603.75	1805.02	1895.76	1607.8	2337.16	4586.12	3481.75	1410.97	1379.6	1930.7	1092.55	2068.49	1984.34	1640.23	1953.7	1908.05	2182.52	1681.56	1742.12
K01070_ S-formylglutathione hydrolase [EC:3.1.2.12]	1586.4	1959.58	1653.57	1720.43	3219.55	1371.29	1767.98	1751.36	1192.45	1814.35	1391.4	3950.11	3751.83	2398.21	2229.07	3684.02	3553.47	2210.72	1963.26	2007.32	2208.01	2228.69	2359.09	2400.89	2456.84	1631.61	1556.17	2377.91	2055.05	1743.49	1674.59	2023.2	1852.3	1819.18	1922.74	3255.67	2500.95	2417.04	2212.84	2663.22	1987.03	2369.32	2452.31	2171.08	2380.6	2444.04	2722.82	1854.5	2298.01
K08691_ malyl-CoA/(S)-citramalyl-CoA lyase [EC:4.1.3.24 4.1.3.25]	1972.5	1692.5	2119	1770.5	2671.5	2613	1792	1936	1850.5	1905	1887.5	3723.5	3870.5	2390.5	2388.5	2930.5	2582.5	2679.5	2362.5	2446	2197	2589.5	2786	2444.5	2236	1350.5	1535	2377.5	2418	2061	1828.5	1900	1751	1810	1575.5	3710.5	3006.5	1719	1652.5	2174.5	1365.5	2493.5	2094	1813.5	2382.5	1747.5	2173.5	1912.5	1954
K00886_ polyphosphate glucokinase [EC:2.7.1.63]	2074.46	1276.82	2214.67	1676.25	2993.65	3374.25	1976.21	2883.19	1873.32	1685.61	1727.22	4368.33	4186.35	2199.79	2183.01	2759.27	2477.53	2621.79	2364.97	2158	2290.87	2644.31	2864.8	2409.22	2226.69	1386.54	1551.26	2421.1	2421.31	1719.82	1711.09	1797.4	1736.71	1642.25	1106.73	3872.58	3074.18	1223.9	1177.42	1995.8	1407.63	2522.46	2261.13	1755.63	2420.08	1624.45	2117.2	1844.41	1956.56
K00830_ alanine-glyoxylate transaminase / serine-glyoxylate transaminase / serine-pyruvate transaminase [EC:2.6.1.44 2.6.1.45 2.6.1.51]	1625.06	1660.56	1751.61	1644.62	1870.76	2452.23	1446.72	2145.94	1671.01	1900.98	1456.46	3276.1	3396.85	2090.75	2089	3055.89	2703.9	2752.35	2420.36	2596.72	2361.97	2505.06	2647.22	1865.89	2123.46	1418.45	1589.73	2122.96	1730.59	2014.88	1643.9	1946.13	1913.85	1950.71	1943.66	3106.27	2327.28	1755.25	1773.32	2033.64	1561.75	2538.77	2107.27	1884.8	2303.44	1953.93	2187.55	1784.73	2151.02
K01682_ aconitate hydratase 2 / 2-methylisocitrate dehydratase [EC:4.2.1.3 4.2.1.99]	1188.72	1927.41	1614.34	1593.35	1910.88	1359.43	1457.39	1460.19	1217.78	1562.51	1411.48	2748.47	2712.46	2280.63	1958.82	2994.09	3123.05	1926.6	1796.01	1689.36	2381.39	2281.92	1968.59	1970.1	2088.22	2255.85	1947.89	2273.93	1890.86	1562.77	1730.7	2001.2	1675.19	2041.24	2276.11	1707.66	1533.68	2521.51	2294.16	3043.62	3113.93	1934.56	2187.72	2553.15	2268.81	2735.45	2441.24	1836.33	2041.9
K01960_ pyruvate carboxylase subunit B [EC:6.4.1.1]	1540.08	1565.5	1429.17	1616.17	1232.67	1778.16	1362.7	1510.75	1660.5	1365.42	1412.17	922.25	860.08	1845.03	1635.08	1445.51	1575.3	2111.08	2753.84	2520.36	2537.25	2083	2162.34	1877.83	2238.5	2489.97	2764.06	1864.73	2046.34	1638.83	2270.5	2147.53	1912.36	2326.67	2421.41	674.17	911.67	1756	1687	1992	2579.53	1799.33	2042.87	1899.4	2197.4	2537.83	1875.17	1941.16	1905.67
K00855_ phosphoribulokinase [EC:2.7.1.19]	1240.59	1828.4	1533.84	1405.03	1276.33	1737.12	1126.04	1490.23	1431.92	1780.46	1272.81	2273	2339.7	2198.51	2056.22	3513	2965.29	2246.12	2103.66	2185.27	2133.33	2336.59	1955.01	1577.02	1731.48	1989.86	1701.6	1805.08	1570.69	1680.51	1556.21	1931.67	1619.99	1860.39	1939.63	1953.83	1652.56	2332.48	2218.67	2539.75	2516.67	2407.33	2079.13	2190.6	2379.05	2237.97	2239.81	1882.3	2288.16
K00198_ anaerobic carbon-monoxide dehydrogenase catalytic subunit [EC:1.2.7.4]	1775.45	2137.37	1489.59	1783.51	1289.06	2024.74	1891.54	1713.57	1936.94	2121.7	2112.47	1272.55	1183.85	2068.8	2028.73	1689.2	1780.44	1898.48	1633.9	1540.44	1886.42	1740.12	1849.09	1735.85	1644.16	1704.86	1880.35	2053.07	2134.35	1608.86	1828.76	2255.39	1991.49	2546.21	2610.82	1259.78	1891.03	2178.36	2191.06	1868.5	2088.29	1563.8	1519	2036.48	1582.6	2085.97	1765.94	1741.81	1720.9
K00245_ fumarate reductase iron-sulfur subunit [EC:1.3.5.4]	1587.18	2156.5	1868.73	1893.75	1783.5	1910.85	1401.25	2129.5	1953	1681	1594.75	2035.47	2468.28	1555.12	1786.5	1634.25	1743.83	1668.7	1611.33	1789.37	1744.7	1700.93	1557.75	1658.45	1424.35	1210.33	1247.02	1549.55	1396.1	2599.88	1510.3	1885.25	1852.27	1392.6	986.12	1546.33	1399.85	2180.18	2128.42	1637.88	1516.44	1723.83	1638.35	1830.77	1725.95	1660.42	1790.5	1593.16	1609.18
K00246_ fumarate reductase subunit C	1586.18	2155.5	1864.73	1892.75	1775.5	1908.85	1401.25	2124.5	1953	1678	1593.75	2023.47	2457.28	1555.12	1784.5	1633.25	1735.83	1665.7	1606.33	1786.37	1744.7	1696.93	1556.75	1657.45	1423.35	1205.33	1246.02	1542.55	1396.1	2589.88	1503.3	1875.25	1844.27	1390.6	985.12	1539.33	1393.85	2177.18	2124.42	1633.99	1513.44	1718.83	1635.35	1826.77	1722.95	1655.42	1780.5	1588.16	1605.18
K11532_ fructose-1,6-bisphosphatase II / sedoheptulose-1,7-bisphosphatase [EC:3.1.3.11 3.1.3.37]	1287.83	1397.99	1394.11	1348.6	1180.33	1561.01	1196.73	1363.57	1407.17	1563.44	1201.74	2416.96	2590	1864.07	1822.07	2943.26	2391.06	2298.92	2036.92	2291.49	1884.65	1894.99	2006.42	1583.24	1708.55	1091.83	1240.43	1531.39	1433.6	1640.45	1409.91	1518.5	1481.57	1510.73	1499.84	2614.91	1997.84	1506.15	1547	1567.13	938.66	2227.58	1897.03	1500.35	1953.37	1618.9	1863.99	1481.89	1879.14
K00232_ acyl-CoA oxidase [EC:1.3.3.6]	1664.41	981.25	1807.51	1232.99	2658.33	2781.25	1551.75	2342.49	1372.41	1309.92	1297.33	3652.34	3521.84	1695.91	1650.25	1975	1849.5	1776.91	1540.09	1474.92	1582.5	2105.67	2080.32	1918.83	1619.48	1021.58	1116.5	2026.58	1961.83	1161.65	1171.16	1296.33	1208.66	1152.83	692.33	3170.92	2463	882.64	812.65	1573.84	1102.91	1807.67	1754.58	1269.25	1817.68	1168.5	1540.66	1348.59	1279.58
K00244_ fumarate reductase flavoprotein subunit [EC:1.3.5.4]	1445.85	1806.8	1638.96	1719.02	1655.87	2019.08	1349.85	1990.58	1775.37	1443.73	1417.83	2105.95	2592.71	1399.8	1607.55	1552.92	1543.49	1807.66	1615.11	1741.09	1752.78	1572.19	1522.07	1534.12	1351.03	1050.4	1173.84	1347.25	1234.6	2310.07	1341.54	1616.48	1671.65	1206.03	976.79	1699.48	1636.38	1860.67	1774.69	1491.47	1320.44	1612.64	1525.28	1626.74	1621.32	1647.62	1678.85	1386.23	1433.3
K00197_ acetyl-CoA decarbonylase/synthase, CODH/ACS complex subunit gamma [EC:2.1.1.245]	1294.65	1740.47	1206.56	1501.28	1068.61	1244.58	1435.3	1259.75	1536.35	1609.84	1509.9	727.09	718.33	1577.88	1567.38	1288.26	1401.77	1109.49	938.41	1020.57	1255.9	1251.62	1233.51	1346.44	1268.13	1524.11	1656.32	1660.71	1736.6	1254.47	1443.19	1802.93	1413.97	2036.18	2115.44	585.64	1034.72	1788.52	1899.87	1627.52	1947.41	1117.66	1128.69	1716.07	1217.22	1643.85	1437.96	1370.18	1358.58
K01601_ ribulose-bisphosphate carboxylase large chain [EC:4.1.1.39]	922.41	1260.06	976.28	911.35	950.67	1030.84	833.71	958.24	847.21	1143.77	985.21	1839.18	1930.75	1476.87	1381.05	2429.23	2099.63	1614.68	1512.4	1517.3	1475.98	1648.99	1671.34	1103.4	1081.95	1144.48	1103.26	1238.8	1128.43	1177.52	1021.91	1396.38	1123.49	1227.22	1203.09	1481.75	1153.08	1575.28	1513.16	1615.63	1373.37	1831.91	1576.2	1495.25	1569.52	1568.78	1559.31	1335.37	1628.71
K15052_ propionyl-CoA carboxylase [EC:6.4.1.3 2.1.3.15]	1349.84	1014.17	1498.66	1373.82	1148.34	1313.16	1267.67	1199.66	1226.84	1136.83	1166.5	1044.66	923.17	1321.83	1266.67	1237.16	1117	1284.32	1113.65	1176.84	1198.34	1331.66	1157.33	1248.99	1408	1716.5	1524.15	1077.65	1131.99	1217.99	1359.16	1193.66	1286.66	1397.33	1344.16	1493	1617.83	967.51	1041.99	1187	1285.01	1499.17	1424.33	1048.17	1206.51	1049.16	1044.17	1497.16	1500.66
K17829_ crotonyl-CoA reductase [EC:1.3.1.86]	1319.33	836.85	1452.34	1062.99	2197.67	1888.27	1274.65	1402.15	866.84	1027.51	1232	2840.34	2904.37	1506.52	1443.04	1766.78	1674.83	1466.74	1355.75	1239.67	1176.9	1722	1749.15	1621.83	1340.14	820.15	886.47	1584.08	1609.16	1208.83	954.19	1146.6	951.2	880.5	502.08	2657.69	2136.93	844.38	822.99	1408.08	799.33	1469.58	1355.07	1135.76	1482.13	933.91	1417.57	1136.59	1073.66
K00171_ pyruvate ferredoxin oxidoreductase delta subunit [EC:1.2.7.1]	1201.62	1559.62	992.24	1276.41	979.04	1025.5	1275	1094.25	1273.05	1461.42	1351.08	716.04	745.08	1452	1507.25	1131.79	1251.17	892.71	840.41	889.99	1097.2	1156.12	1005.91	1122.95	1023.75	1475.33	1505.24	1494.28	1519.8	1180.32	1325.29	1737.7	1424.1	1814.46	1874.71	844.42	1290.05	1755.07	1752.57	1469.07	1722.33	1105.33	1040.42	1579.62	1050.62	1437.12	1339.29	1344	1324.21
K00247_ fumarate reductase subunit D	1284.68	1635	1398.23	1464.75	1440.5	1605.52	1060.75	1633.5	1542.5	1240.5	1199.75	1630.47	2015.28	1161.12	1347	1266.25	1302.33	1391.7	1262.33	1402.87	1422.2	1293.1	1185.75	1268.45	1074.35	873.83	938.02	1072.55	1026.6	2067.55	1115.8	1332.25	1359.27	999.6	752.12	1299.83	1185.85	1684.68	1620.92	1268.77	1124.44	1372.33	1315.85	1408.27	1339.95	1275.42	1388	1176.33	1199.18
K01623_ fructose-bisphosphate aldolase, class I [EC:4.1.2.13]	954.18	967.11	1170	998.42	1313.6	1488.46	1001.77	1238.92	1219.39	1123.44	872.5	1538.32	1552.37	1324.33	1254.25	1900.63	1789.58	1494.55	1245.06	1588.88	1327.14	1408.08	1511.22	1328.41	1416.34	874.46	950.96	1405.74	1239.22	934.93	962.68	1012.86	956.79	1110.38	1157.56	1935.46	1581.57	1056.6	983.88	1232.22	784.33	1612.09	1542.78	1132.42	1522.88	1112.75	1492.72	993.64	1187.05
K18118_ succinyl-CoA:acetate CoA-transferase [EC:2.8.3.18]	1975.6	976.74	1569.47	1356.8	3140.37	995.54	1636.75	1086.76	977.34	1455.78	1438.9	1877.51	1490.35	1145.71	1015.88	1458.84	1531.38	1292.43	1101.01	1006.22	1456.48	1129.92	1806.15	1371.03	1293.2	825.14	856.58	1958.41	1639.5	844.37	1449.11	905.34	878.81	810.52	1384	1968.06	1569.53	882.01	764.42	1188.08	1050.56	1034.31	1065.64	998.09	1058.63	1275.54	1160.68	852.66	1003.27
K14448_ (2S)-methylsuccinyl-CoA dehydrogenase [EC:1.3.8.12]	858	1070.5	1018	1008.5	742	1155	819.5	957	1037.5	1089	919.5	1517.72	1572.5	1387.5	1290.5	1864.61	1604.83	1758.5	1568.5	1770	1498.5	1446	1548	1008.5	1235.83	829.5	895	1025.5	1008.11	1211.61	1037	1108	1020.5	1109	1138.5	1624	1341.72	992	1054.5	1154.72	754.5	1639	1192.11	1063.61	1353.11	1139.5	1220.5	1117.22	1285.22
K01690_ phosphogluconate dehydratase [EC:4.2.1.12]	797.09	877.67	896.34	872.25	2267.01	693.42	948.07	831.9	630.64	851.82	707.24	2668.78	2364.65	1439.06	1182.17	2134.19	2086.24	1537.18	1316.99	1412.2	1513.72	1413.93	1638.83	1495.86	1704.89	783.4	812.57	1359.79	1008.62	825.38	823.19	937.65	803.06	944.01	1075.85	1947.25	1436.64	958.23	859.24	1443.32	912.68	1299.3	1396.8	1152.19	1438.66	1310.75	1422.58	837.28	1162.73
K00122_ formate dehydrogenase [EC:1.17.1.9]	864.54	836.17	1026.86	822.25	1422.3	1724.57	668.74	1374.45	1270.36	1098.99	877.66	1654.68	1499.43	983.16	1008.75	1314.11	1262.41	1307.08	982.81	1275.33	1146.22	1143.34	1315.17	1114.66	1249.71	876.86	912.6	1064.49	1025.27	1066.73	1035.99	1022.45	970.93	1106.66	1051.73	1683.58	1391.88	979.27	904.49	1055.08	743.58	1355.4	1083.45	953.89	1159.21	996.86	1002.75	983.5	1083.55
K00126_ formate dehydrogenase subunit delta [EC:1.17.1.9]	699.71	823	818.11	752.92	852.63	1020.9	715.41	895.2	895.78	998.99	742.91	1653.01	1723.93	1139.49	1117.42	1707.27	1537.49	1550.25	1334.73	1474.83	1323.39	1326.91	1387.75	1062.24	1163.79	706.57	804.1	1048.16	925.94	1042.65	923.82	1034.78	1012.43	1047.91	1088.73	1525.33	1133.29	927.18	919.91	1025.58	708.83	1314.9	1061.2	929.56	1238.13	1042.61	1109.5	870.42	1076.88
K13788_ phosphate acetyltransferase [EC:2.3.1.8]	1015.67	755.18	1015.98	1026.75	1263	1607.69	1106.58	1666.99	932.91	726.84	723.83	2674.03	2284.97	1012.89	922.04	1079.19	1111.57	1307.5	1128.2	943.62	1379.67	999.43	1223.98	1111.36	1088.24	723.48	824.69	1170.29	951.1	872.69	892.32	995.52	925.8	812.14	717.78	1573.44	1296.86	723.3	634.41	1048.71	860.69	1084.41	1117.17	910.77	1094.81	1079.01	885.91	855.32	932.51
K15023_ 5-methyltetrahydrofolate corrinoid/iron sulfur protein methyltransferase [EC:2.1.1.258]	994.49	1443.47	830.72	1078.69	827.77	921.92	1107.3	892.25	1067.6	1332	1165.06	579.84	519.08	1290.22	1333.72	985.67	1017.52	881.58	746.91	741.91	849.4	983.12	917.26	943.78	818.22	947.95	1119.66	1242.05	1325.1	954.97	999.94	1337.02	1095.63	1551.34	1511.28	462.3	806.63	1409.02	1514.37	1204.52	1291	914	849.35	1221.07	862.22	1150.69	1137.62	1017.02	1032.24
K18472_ acetyl-CoA/propionyl-CoA carboxylase carboxyl transferase subunit [EC:6.4.1.2 6.4.1.3 2.1.3.15]	1051.58	579.59	1152	795.5	1745.99	1922.74	1008.75	1344.32	914.58	922.08	970.33	1548.75	1656.09	1148.42	1140.08	1295	1212	986.99	892	895.17	784.74	1477	1393.41	1239.67	970.65	727.75	733.33	1249.5	1421.17	645.16	695.74	748	670.24	827.41	376.75	1929.92	1641.83	598.57	546.82	998.58	660.58	1181.75	1140.33	852.16	1212.84	614.58	1036.91	916.66	851.75
K00034_ glucose 1-dehydrogenase [EC:1.1.1.47]	1219.09	824.92	940.17	865.42	1049.32	1173.13	1046.11	1157.01	958.74	836.3	905.54	1603.64	1637.21	973.16	1055.76	1495.81	1294.55	1266.35	1141.06	1006.96	1071.26	991.65	1157.9	955.3	933.23	643.05	723.34	1359.38	1164.49	1013.77	872.95	992.61	1068.81	887.03	911.65	1481.78	1026.49	689.66	744	878.35	555.74	1092.82	867.55	799.49	1007.97	923.45	1134.46	857.53	1042.07
K03390_ heterodisulfide reductase subunit C2 [EC:1.8.7.3 1.8.98.4 1.8.98.5 1.8.98.6]	815.06	916.55	953.94	1018.99	659.74	904.51	788.4	733.2	922.1	695.94	829.59	424.75	397.05	929.11	815.16	673.04	812.75	1019.36	1212.3	1133.11	1304.05	979.6	1032.95	938.51	1116.46	1455.36	1556.41	881.36	970.05	786.95	1119.55	1011.71	853.49	1105.99	1283.46	278.34	510.09	933.95	934.95	932.2	1334.16	867.61	986.14	1066.85	1027.2	1315.11	857.09	984.86	1016.44
K14446_ crotonyl-CoA carboxylase/reductase [EC:1.3.1.85]	797.5	881.67	916.83	883.5	643.83	1144.5	737.16	919.83	1002.67	969.17	804.17	1227.5	1400.5	1020.83	1048.83	1375.17	1130	1385.17	1254	1384	1086.66	1094	1217.17	881.67	1002.33	669.83	730.83	914.5	889.33	1073.67	952.34	993	970	919.17	909.33	1351.16	1120.16	866.67	970.17	875.33	573.67	1250.33	892	918.67	1075.5	912	928.33	917.17	1077.66
K00194_ acetyl-CoA decarbonylase/synthase, CODH/ACS complex subunit delta [EC:2.1.1.245]	942.95	1367.12	769.16	1002.33	773.71	792.33	1052	851.75	961.05	1268.34	1096.75	550.54	498.08	1199.33	1251.08	920.96	950.42	718.79	634.91	659.32	734.95	908.12	812.16	883.39	757.33	882.41	1016.57	1180.61	1244.05	897.82	917.04	1291.28	1028.52	1466.63	1377.54	431.34	741.47	1353.07	1462.82	1127.32	1161.41	839.41	773.09	1160.62	792.62	1058.7	1050.21	951.58	955.38
K14083_ trimethylamine---corrinoid protein Co-methyltransferase [EC:2.1.1.250]	829.4	661.74	866.82	900.32	720.58	963.66	639.5	751	875.76	763.84	823.82	989.24	984.5	1039.16	1051.16	1339.58	1139.5	1461.42	1309.48	1325.66	1436.22	1183.24	1275.98	829.9	1045.16	833.66	836.64	646.4	835.26	775.48	960.74	810.9	894.84	1023.08	1035.92	1317.84	1018.6	604.98	650.48	824.48	823.66	1422.66	979.84	935.24	1039.24	948.9	890.58	1015.16	1235.58
K00131_ glyceraldehyde-3-phosphate dehydrogenase (NADP+) [EC:1.2.1.9]	985.81	758.9	742.3	930.86	669.43	1294.72	1014.92	1174.54	921.77	820.21	915.4	1228.43	1270.39	859.38	883.54	907	994.08	1171.25	998.4	815.08	1380.42	857.33	993.24	899.48	949.08	742.92	839.77	900.88	841.22	1045.18	980.87	1111.25	1105.42	966.4	1082.02	1229.14	1311.13	879.75	863.27	849.12	835.76	801.05	718.25	909.29	739.81	1135.74	960.64	807.87	777.95
K14138_ acetyl-CoA synthase [EC:2.3.1.169]	891.29	1312.12	716.82	950.49	741.37	763.67	986.5	809.75	908.55	1207.5	1034.91	522.04	466.58	1168.67	1197.42	885.62	917.42	679.13	593.91	612.66	700.95	872.12	775.16	808.73	695.67	848.75	980.91	1137.95	1188.55	820.82	874.54	1225.12	979.68	1412.79	1330.38	401.5	690.13	1298.07	1394.82	1083.82	1132.25	800.75	737.25	1114.12	765.62	1003.54	955.87	903.92	926.04
K08094_ 6-phospho-3-hexuloisomerase [EC:5.3.1.27]	1722.83	897.93	961.51	996.79	1640.12	889.16	1606.5	1253.42	863.99	1020.86	1243.09	1601.01	1480.82	758.93	855.28	703.86	781.99	1032.97	939.25	691.91	856.07	740.6	1045.03	900.27	736.91	415.36	570.77	1766.28	1306.84	785.38	727.2	834.1	952.74	698.04	994.47	1959.66	1336.47	632.12	650.46	654.82	406.37	612.98	602.86	599.99	558.12	773.12	921.96	695.82	683.57
K08093_ 3-hexulose-6-phosphate synthase [EC:4.1.2.43]	1757.92	877.61	953.51	979.45	1637.45	895.58	1588.42	1235.5	834.11	999.44	1216.85	1597.94	1480.74	764.95	846.88	689.73	776.92	1028.37	955.51	674.43	869.57	734.53	1035.03	860.94	702.18	406.28	572.77	1748.37	1276.84	767.31	724.37	809.47	945.4	671.8	998.47	1964.99	1343.23	619.66	635.63	665.32	420.16	613.98	602.77	603.5	554.38	784.99	947.39	691.5	685.41
K14449_ 2-methylfumaryl-CoA hydratase [EC:4.2.1.148]	640	700.5	716.5	684	511.5	936.5	549.5	735.5	814.5	863	667.5	1091.25	1154.75	960.5	931	1355.5	1139.5	1274	1108	1314	1087	1089.5	1200	730.5	916	597	645.5	813	783.5	843	798	819	772.5	875.5	881.5	1179	1002	749.5	818	831.5	562.5	1155.5	853	792.5	982.5	813	840.5	799	958
K02203_ phosphoserine / homoserine phosphotransferase [EC:3.1.3.3 2.7.1.39]	424.25	560.75	573.25	566.25	434	819	355.5	616.5	581.25	485.25	427.5	807.5	778.75	884.95	681.75	959.5	1013.75	1376.65	1338.95	1248.5	1745.4	1133	1081	636	780.5	969.45	922.7	678.75	616.5	650.65	821.25	770.25	708.75	768	1025.75	508.75	471.5	803.25	661.75	1112.25	1390	1166	1062.25	915	1167.5	1258.6	918.5	862.5	897.75
K10713_ 5,6,7,8-tetrahydromethanopterin hydro-lyase [EC:4.2.1.147]	527.21	583.08	551.73	426.44	464.65	892.63	436.91	744.17	836.57	725.71	570.47	664.28	726.09	687.02	701.02	838.69	721.83	1181.52	948.04	1066.05	1079.26	920.15	905.89	607.38	692.6	510.05	613.18	694.23	610.87	671.31	656.52	728.36	690.33	1057.74	1107.06	796.68	676.47	538.72	598.72	643.8	586.91	809.29	598.23	631.38	747.93	691.25	585.22	591.76	678
K01622_ fructose 1,6-bisphosphate aldolase/phosphatase [EC:4.1.2.13 3.1.3.11]	776.83	852	890	963	731.5	445	808	799.83	788.5	878	827.5	441.5	429.5	557.5	631	481	509.5	404.5	457	470.33	407	472	471.5	644.83	824.67	806	767	646.5	702	782	834	764.5	794	739.67	687.5	387	495	707	814	652.5	600	485	518	736.5	492.5	619	650.5	808	734
K10946_ methane/ammonia monooxygenase subunit C	523.18	568.5	448	337.34	400.66	761.64	401.32	780.66	710.16	730.82	456.66	660.32	779.16	694.98	793.34	759.66	727.16	1174	883.66	856.32	1102.82	885	710	521.66	512.3	448.98	538.48	618.82	548.16	616.84	573.34	726.66	724.8	1223.82	1132.46	709.66	585.98	703.64	695.82	605.32	583.16	744	554.68	584	603.32	645.32	613.5	587.5	677.16
K01455_ formamidase [EC:3.5.1.49]	539.82	523.56	713.91	610.2	664.62	1493.71	709.11	1087.49	553.49	496.36	416.54	1004.28	1016.27	608.42	608.94	827.76	884.19	818.14	803.1	658.67	696.94	829.74	756.34	646.68	643.42	444.58	426.8	683.28	543.3	625.63	418.07	508.77	493.02	469.2	358.84	710.4	705.08	538.99	458.65	607.25	489.34	691.94	635.23	677.87	715.36	574.36	702.1	495	552.69
K14534_ 4-hydroxybutyryl-CoA dehydratase / vinylacetyl-CoA-Delta-isomerase [EC:4.2.1.120 5.3.3.3]	679.74	844.74	529.24	669.86	450.12	498	638.38	554.5	695.71	697.5	656.24	233.24	180.5	679.5	589.5	557.12	673.5	382.76	306.36	326	506.6	497.12	392.86	492.74	472.25	808.88	838.03	674.91	700.01	525.36	1295.62	887.45	697	863.74	989.26	225.42	357.26	829.74	842.36	768.53	993	447.11	447.5	730.41	477.12	741.79	559.12	688.5	646.99
K01499_ methenyltetrahydromethanopterin cyclohydrolase [EC:3.5.4.27]	420.33	474.7	453.47	370.68	401.02	684.3	362.08	568.92	656.95	571.96	479.71	606.9	660.09	537.85	562.77	685.31	599.33	884.9	749.28	858.05	794.29	722.77	740.63	526.5	605.35	428.05	499.42	579.35	510.5	596.8	533.14	586.23	546.25	777.36	848.94	685.43	543.35	452.96	482.96	517.04	464.91	644.79	475.48	510	612.05	547.04	485.34	480.26	539.54
K00202_ formylmethanofuran dehydrogenase subunit C [EC:1.2.7.12]	437.53	476.58	465.57	381.61	382.66	673.14	362.42	568.84	672.24	583.89	502.98	561.12	622.26	517.69	560.51	671.2	603.5	848.18	702.71	841.05	729.1	689.65	733.39	554.71	641.61	423.22	495.35	569.23	522.04	594.14	526.35	593.19	546.02	759.92	798.74	684.69	547.82	448.9	485.56	503.14	450.24	640.95	471.23	505.38	600.27	538.25	477.56	483.92	536.68
K00201_ formylmethanofuran dehydrogenase subunit B [EC:1.2.7.12]	427.36	469.58	456.24	374.78	379.33	673.47	356.92	556.34	662.24	577.56	494.65	558.62	616.26	514.52	551.34	668.87	595.5	845.51	696.71	840.38	721.1	683.15	726.39	534.54	612.94	417.05	486.18	563.56	512.54	588.14	522.85	579.52	535.19	742.59	797.07	683.36	545.99	441.9	478.06	495.64	444.57	636.28	470.9	502.38	595.27	527.58	474.23	479.25	527.35
K00200_ formylmethanofuran dehydrogenase subunit A [EC:1.2.7.12]	416.7	459.58	447.9	364.94	375.99	673.31	344.92	541.34	650.24	566.22	475.31	563.12	613.76	513.36	545.18	665.53	589	855.85	719.21	843.22	736.6	697.65	728.39	513.88	593.28	405.39	477.02	557.4	499.54	582.64	521.35	563.86	529.85	719.25	787.91	682.02	542.15	433.9	465.56	490.64	435.41	636.12	478.06	499.38	605.27	521.42	473.39	473.09	522.01
K00672_ formylmethanofuran--tetrahydromethanopterin N-formyltransferase [EC:2.3.1.101]	415.87	458.58	442.73	365.27	372.32	672.48	343.42	541.34	651.74	568.55	470.14	555.12	610.26	512.03	541.35	663.86	586	843.52	699.71	826.39	718.6	680.32	724.39	510.05	595.45	401.56	469.19	556.57	498.54	582.64	515.85	558.03	527.18	711.08	778.91	680.85	539.98	427.9	460.56	488.64	430.58	627.79	464.89	494.88	595.27	512.59	471.72	475.26	521.34
K15024_ putative phosphotransacetylase [EC:2.3.1.8]	542.39	383.41	527.02	484.74	533.89	854.24	634.91	727.97	531.61	420.66	435.89	316.39	365.31	320.81	353.36	260.88	279.86	499.37	470.71	593.8	604.68	409.68	463.39	493.1	481.01	439.22	448.82	511.66	542.81	513.17	1162.79	552.95	575.77	498.09	512.08	393.15	395.85	336.13	292.62	316.28	282.61	585.99	498.64	342.73	701.41	516.89	466.74	470.63	466.03
K10714_ methylene-tetrahydromethanopterin dehydrogenase [EC:1.5.1.-]	346.68	425.67	388.61	331.67	362.33	668.14	318.15	487.33	603.49	516.15	414.99	554.04	567.66	502.98	511.67	611.94	541.99	867.83	719.99	802.49	749.65	676.67	688.67	473.99	554.86	393.15	462.09	529.15	456.1	510.95	479.51	491.83	473.8	720.32	754.63	612.16	476.87	380.64	404.15	471.54	436.66	570.5	429.29	451.44	560.37	495.99	430	419.55	464.88
K00209_ enoyl-[acyl-carrier protein] reductase / trans-2-enoyl-CoA reductase (NAD+) [EC:1.3.1.9 1.3.1.44]	305.09	411.95	334.66	439.21	673.51	349.05	681.45	582.78	343.12	395.88	402.86	695.48	613.48	611.77	568.19	595.85	696.97	616.89	637.92	535.05	595.39	526.01	608.06	663.75	726.1	284.16	334.8	667.65	547.38	416.85	403.45	522.28	494.91	470.8	612.38	535.85	408.2	433.68	404.86	518.17	409.13	341.73	480.84	458.44	486.16	585.8	548.98	343.44	378.05
K09709_ 3-methylfumaryl-CoA hydratase [EC:4.2.1.153]	325.62	385.42	398.5	353.83	574.13	268.25	360.58	401.62	281.11	351.91	284.16	1037.02	1097.52	526.25	520	837.61	824.33	602.33	551.73	567.92	522.06	558.33	491.33	518.5	539.83	370.58	441.67	461.08	350.44	482.81	407.57	514.87	448.86	402.5	395.67	715.34	495.72	434.03	454.16	558.25	361.25	573.4	521.36	459.89	567.94	651.37	633	434.5	513.97
K16370_ 6-phosphofructokinase 2 [EC:2.7.1.11]	276.49	242.86	408.65	393.5	439.39	570.24	375.28	530.47	411.94	344.03	293.67	1038.49	920.88	488.42	430.83	793.22	661.33	670.5	529.08	632.92	588.03	538.26	686.97	470.03	499.62	434.55	432.57	441.13	385.99	395.36	400.99	401.99	316.54	356.15	307.69	706.63	534.51	268.76	256.05	530.21	375.68	665.66	535.45	414.15	700.42	548.56	555.97	390.93	548.49
K00148_ glutathione-independent formaldehyde dehydrogenase [EC:1.2.1.46]	453.84	373.58	573.66	469.59	470.49	1374.33	481.47	952.24	439.91	400.33	332.08	499.74	539.91	492.4	440.66	523.66	489.33	655.25	643.17	604.57	749.48	724.49	533.49	400.33	367.32	415.39	363.99	425.82	391.49	377.31	302.49	368.22	403.66	354.33	245.99	437.92	452.74	322.08	294.84	384.33	371.5	527.08	510.49	521.26	571.41	517.65	391.17	382.33	413.66
K15918_ D-glycerate 3-kinase [EC:2.7.1.31]	296.33	365.49	390.5	371.6	715.83	229.01	389.23	271.82	244.67	367.44	216.24	680.24	596.5	641.07	561.07	1173.15	979.73	493.42	433.92	476.99	423.15	558.99	518.42	550.41	552.66	272.83	322.32	638.89	405.99	180.84	237.91	279.5	277.07	399.23	388.84	860.08	519.62	406.15	345.5	591.91	342.66	644.58	804.42	498.24	645.65	469.9	779.99	346.67	582.42
K14067_ malate-CoA ligase subunit beta [EC:6.2.1.9]	339.34	402.5	366.5	303.67	309.83	618.32	290.66	428.83	553.83	504.66	403.83	456.66	476.33	451.99	471.67	593.83	501.83	740	581.33	716.66	619.16	627	650	419.33	489.65	336.99	384.99	495.16	434.83	429.17	423.67	444.83	428.65	618.66	681.98	585.33	465.99	347.82	360.16	412.66	372.83	548	378.84	396	471.66	413.66	376.5	386.5	434.83
K08692_ malate-CoA ligase subunit alpha [EC:6.2.1.9]	339.34	402.5	366.5	303.67	309.83	618.32	290.66	428.83	553.83	504.66	403.83	456.66	476.33	451.99	471.67	593.83	501.83	740	581.33	716.66	619.16	627	650	419.33	489.65	336.99	384.99	495.16	434.83	429.17	423.67	444.83	428.65	618.66	681.98	585.33	465.99	347.82	360.16	412.66	372.83	548	378.84	396	471.66	413.66	376.5	386.5	434.83
K00196_ anaerobic carbon-monoxide dehydrogenase iron sulfur subunit	344.69	323.85	546.49	441.07	244.02	564.71	340.5	466.48	507.62	327.59	375.67	254.36	310.71	317.77	299.98	330.92	321.94	651.19	591.82	516.8	572.53	412.37	521.05	529.26	584.59	489.53	507.37	413.64	476.54	351.93	518.22	456.23	407.29	468.31	552.19	286.9	378.88	322.35	303.42	364.33	506.06	315.78	365.74	371.77	432.37	500.99	453.9	353.6	348.87
K14029_ methanol dehydrogenase (cytochrome c) subunit 2 [EC:1.1.2.7]	320.34	375.5	357	299.17	294.33	607.32	272.66	419.83	545.83	484.16	378.83	433.16	444.83	433.49	451.17	555.83	477.33	740	573.83	713.66	617.16	595	625	405.83	491.15	332.99	383.99	464.16	406.33	419.67	422.17	425.83	410.15	596.16	644.48	562.83	447.99	327.82	352.66	407.66	357.83	517	373.84	389.5	471.66	406.66	369	372.5	411.83
K14028_ methanol dehydrogenase (cytochrome c) subunit 1 [EC:1.1.2.7]	320.34	375.5	357	299.17	294.33	607.32	272.66	419.83	545.83	484.16	378.83	433.16	444.83	433.49	451.17	555.83	477.33	740	573.83	713.66	617.16	595	625	405.83	491.15	332.99	383.99	464.16	406.33	419.67	422.17	425.83	410.15	596.16	644.48	562.83	447.99	327.82	352.66	407.66	357.83	517	373.84	389.5	471.66	406.66	369	372.5	411.83
K01602_ ribulose-bisphosphate carboxylase small chain [EC:4.1.1.39]	255.08	303.41	308.11	332.43	226.5	339.76	220.81	280.74	301.75	335.52	222.57	413.46	435.75	462.82	430.9	994.43	705.56	479.75	487.75	460.57	388.98	492.5	424.59	347.74	375.22	358.75	324.43	349.47	277.93	287.95	275.08	376.67	295.57	389.73	368.01	427.58	332.51	323.15	312.33	464.13	389.41	642.08	602.78	389.43	625.2	414.57	571.49	376.47	586.39
K15232_ citryl-CoA synthetase large subunit [EC:6.2.1.18]	529	507	459	473	659	486	515	412	431	380	416	473	524	330	391	316	271	318	357	250	160	286	338	425	309	217	241	751	624	526	397	345	408	239	210	497	383	420	390	275	140	308	265	379	335	293	333	341	305
K15016_ enoyl-CoA hydratase / 3-hydroxyacyl-CoA dehydrogenase [EC:4.2.1.17 1.1.1.35]	451.42	525.75	469.42	467.08	404.5	532.75	426.67	419.08	441	342.25	346.5	441.5	536.92	353.92	406.75	289.17	254.25	383.75	399.58	287.67	235	232.75	284	409	331.67	258.45	306.83	341.92	348.5	549.75	424.92	372.58	434.58	261.25	246.33	457.75	383.83	438.75	388.67	294.5	235	339.33	283.08	394.08	348.33	350.83	345.92	354.83	326.58
K01616_ 2-oxoglutarate decarboxylase [EC:4.1.1.71]	311.75	234.75	472.5	325	266.66	1129.25	328.75	803.83	496.58	322.75	241.5	231	219.42	298.75	285	296.5	262	407.5	399.5	377.75	376.5	473.5	355.66	249.17	238.83	326.08	307.17	291.75	317	215.33	226	196.5	210.83	311	180	370.5	442.5	205	149.83	222	255.75	490.5	411.75	342.75	463.5	209	266	336.75	366.25
K14470_ 2-methylfumaryl-CoA isomerase [EC:5.4.1.3]	237	265	348.5	304	217	594.5	215.5	528.5	434.5	269.5	195	369.22	303	339	289.5	430.61	399.83	365.5	352.5	385	366	378	324	263	280.33	304.5	319	246.5	268.61	235.61	256.5	216.5	214	317	242.5	401	370.22	214.5	179.5	287.72	231.5	510	444.61	255.11	445.11	247	321	322.22	351.22
K15022_ formate dehydrogenase (NADP+) beta subunit [EC:1.17.1.10]	133	180.5	274.5	308.25	146	336.5	236.5	293.5	279.75	150.5	273.5	215.25	263.25	264.5	148	319.25	370.75	325.25	321.5	273	405.5	335.5	396.25	374	400.75	379	377.5	358	356	235.5	358.75	263.75	228	359	459	101.5	170.25	253.5	214	381.5	531.75	163.5	288	350	328	448	248.5	236.5	201.5
K00863_ triose/dihydroxyacetone kinase / FAD-AMP lyase (cyclizing) [EC:2.7.1.28 2.7.1.29 4.6.1.15]	295.59	234.6	245.04	263.33	262.96	373.13	400.77	349.08	254.68	286.94	268.55	416.58	547.94	316.68	296.92	303.59	357.58	423.05	458.11	469.51	419.28	342.99	329.25	271.21	293.39	214.5	202.92	405.83	273.72	329.56	305.82	305.24	307.55	231.13	263.4	313.92	238.66	219.83	181.6	254.06	187.25	289.41	212.97	222.67	277.42	323.42	325.51	238.72	311.77
K01846_ methylaspartate mutase sigma subunit [EC:5.4.99.1]	360.05	258.01	186.27	291.17	147.47	485.54	310.16	265.72	319.58	302.91	356.46	299.54	246.95	254.59	291.79	174.43	221.02	376.98	300.36	272.32	356.63	245.95	284.95	236.2	240.65	197.44	213.35	233.16	217.36	279.51	316.25	360.28	349.35	291.57	333.06	631.96	923.39	309.89	289.69	207.13	194.73	251.31	243.72	284.86	218.51	305.89	293.69	264.34	253.62
K19268_ methylaspartate mutase epsilon subunit [EC:5.4.99.1]	358.05	257.01	186.27	291.17	144.13	483.54	311.16	261.05	318.91	300.91	354.96	292.04	241.12	252.59	282.79	173.43	218.02	371.98	285.36	256.82	342.63	218.95	282.61	231.87	233.48	193.94	209.52	223.16	209.36	275.34	299.25	354.78	341.68	285.57	325.06	631.96	921.39	309.89	289.02	206.13	185.73	249.81	234.72	284.36	211.01	290.89	285.69	258.34	253.12
K10945_ methane/ammonia monooxygenase subunit B	198.68	237.5	179	142.84	184.66	309.64	185.32	326.16	288.16	274.32	194.16	304.32	344.16	297.98	324.34	302.66	288.16	498	409.66	348.82	484.32	377	287	229.16	211.8	209.48	254.48	273.32	236.16	263.84	231.84	308.16	294.3	525.82	501.46	260.16	211.48	290.14	277.32	252.82	277.16	290.5	230.18	235	249.82	295.32	255.5	238.5	272.66
K04835_ methylaspartate ammonia-lyase [EC:4.3.1.2]	327.05	231	160.27	274.83	128.81	462.88	285.49	235.06	305.92	296.57	339.8	268.62	195.69	245.92	282.13	170.76	209.03	358.65	284.36	270.32	339.97	234.29	274.62	225.53	236.32	185.11	198.69	190.16	200.36	256.19	291.58	337.95	321.02	282.57	323.72	606.62	902.39	298.76	281.36	197.13	187.07	237.64	229.06	272.53	213.18	283.22	259.02	252.34	234.95
K10944_ methane/ammonia monooxygenase subunit A [EC:1.14.18.3 1.14.99.39]	194.18	226.5	163	134.34	177.66	275.64	177.32	305.66	258.16	265.82	186.66	297.32	337.16	280.98	311.34	298.66	275.16	454	374.66	327.32	465.82	352	267	211.66	194.3	187.98	228.48	252.82	219.16	243.84	220.34	294.66	279.8	501.82	480.46	256.66	207.98	279.64	265.82	242.32	248.16	280	216.68	225	231.32	269.32	231.5	218.5	258.16
K14126_ F420-non-reducing hydrogenase large subunit [EC:1.12.99.- 1.8.98.5]	149.5	257.5	310	378.75	149.5	349	208.5	301.5	297.25	168.5	198	200.25	204.25	214	170	244.75	276.75	218.75	253	177	287	211.5	263.75	317.5	308.25	304	337.5	206	231.5	260.5	322.25	252.75	204.5	166	255	110	191.25	290.5	322	330	379.75	140.5	229.5	285	266.5	359	238	160	142
K14128_ F420-non-reducing hydrogenase small subunit [EC:1.12.99.- 1.8.98.5]	142.5	250.5	305	381.75	141.5	349	203.5	299.5	296.25	159.5	193	199.25	204.25	209	170	238.75	274.75	217.75	250	177	286	209.5	260.75	300.5	302.25	302	332.5	198	226.5	259.5	315.25	243.75	200.5	165	249	109	192.25	261.5	301	315	372.75	137.5	225.5	277	258.5	351	230	159	140
K14127_ F420-non-reducing hydrogenase iron-sulfur subunit [EC:1.12.99.- 1.8.98.5 1.8.98.6]	211	344	287.5	336	196	347.5	212.5	277	354	256.5	270.5	144	109.5	248	239.5	209.5	232	248.5	229	176.5	220	175.5	222	247.5	229.5	220	298.5	233.5	229.5	225.5	230	259	207.5	272.5	293.5	75	156	276	318	242	294	184	213	272.5	227.5	256.5	223	214	202.5
K01959_ pyruvate carboxylase subunit A [EC:6.4.1.1]	150.33	169	106.17	204.67	142.17	171.66	108.5	257	165.5	152.17	123.67	324.91	362.58	184.83	222.33	241.17	269	192.33	167.5	142.66	274.5	180	132.5	167.33	179.83	193.83	169.33	149.83	154.5	233.33	212.5	283.33	253.17	206.17	201.33	230.17	170.17	272.5	255.5	345.5	266.83	199.33	190.67	212.5	167	290.83	228.67	196.66	161.67
K01825_ 3-hydroxyacyl-CoA dehydrogenase / enoyl-CoA hydratase / 3-hydroxybutyryl-CoA epimerase / enoyl-CoA isomerase [EC:1.1.1.35 4.2.1.17 5.1.2.3 5.3.3.8]	118.38	204.07	93.46	205.24	134.33	90.13	146.99	159.61	101.84	122.7	148.08	215.81	172.74	243.9	198.58	269.7	301.66	217.1	191.45	144.19	366.92	238.76	231.79	133.52	164.91	139.99	161.04	194.79	182.1	123.53	176.21	179.58	171.09	225.93	378.7	89.52	109.05	168.42	164.24	270.79	278.43	179.98	202.52	192.77	185.2	313.77	168.82	141.49	189.26
K06859_ glucose-6-phosphate isomerase, archaeal [EC:5.3.1.9]	176.83	118.5	172.17	128.17	138.67	182.33	118.5	163.25	173	144.42	150.42	214.5	219	155.33	190.33	203.67	198.5	247.33	215	192.08	234.5	205.75	204	177.33	201.83	127.08	141.33	118.33	159	173.5	183.5	199.08	189.17	213.67	171.83	336.17	236.67	118	141	142	127.83	257.83	161.17	154.5	159.5	150.83	163.67	185.83	230.67
K19312_ acetyl-CoA/propionyl-CoA carboxylase carboxyl transferase subunit [EC:6.4.1.2 6.4.1.3 2.1.3.15]	162	98	147	114	123	180	105	137	158	124	125	193	196	152	170	196	176	236	203	176	222	194	192	141	168	105	122	100	142	148	166	154	162	170	156	327	226	94	115	126	112	242	152	139	145	123	147	173	213
K00150_ glyceraldehyde-3-phosphate dehydrogenase (NAD(P)) [EC:1.2.1.59]	96.99	76.99	173.34	168.94	48.67	120.17	60.73	115.32	127.67	123.78	75.08	101.24	91.5	179.73	173.73	473.49	271.73	179.58	187.42	192.15	142.65	159.49	160.42	149.57	169.32	130.99	140.48	95.55	90.49	60.34	77.41	97.66	86.41	134.07	101	170.92	125.46	113.15	112	159.41	98.32	323.74	366.76	154.24	314.65	182.06	281.33	153.33	260.26
K18122_ 4-hydroxybutyrate CoA-transferase [EC:2.8.3.-]	99.65	80.36	112.83	106.89	70.94	345.03	156.64	311.28	164.02	149.97	113.39	75.73	61.64	78.2	90.61	62.11	62.56	159	130	153.47	188.01	128.5	99.78	138.28	139.83	160.36	151.79	128.03	141.73	169.83	795.56	195.21	162.07	134.61	145.94	80.51	103.44	88.89	67.72	92.23	111.19	159.55	125.86	95.03	184.89	157.51	103.33	125.92	129.86
K11529_ glycerate 2-kinase [EC:2.7.1.165]	148	197	127.5	191	135	51	141	63.5	129.5	132	197.5	27	28	125	160.5	94	98.5	53	33	61	96	105.67	79	119	154.5	224	195.5	131	157.5	108.5	186.5	168.5	168	215.5	191.83	7.5	38.5	136	148	137.5	201	91.5	98	201.5	83	137.5	85.5	175	159
K00844_ hexokinase [EC:2.7.1.1]	57.73	75.37	61.6	79.9	52.4	106.6	105.9	94.03	96.23	106.1	122.07	63.07	70.3	77.27	68.07	97.33	95.07	205.97	238.37	178.1	176.8	131.67	130.7	156.43	153.54	82.2	104.5	129.2	125.8	136.77	781.8	146.43	125.9	101.14	87.8	70	87.07	87.33	75.2	97.2	63.13	86.7	128.8	96.17	186.27	137.33	116.07	82.77	86.17
K14451_ (3S)-malyl-CoA thioesterase [EC:3.1.2.30]	57	43	83	112	31	79	46	53	61	87	66	161	133	196	154	337	260	264	260	321	259	203	265	96	166	89	73	65	70	58	67	46	44	76	88	124	104	55	42	108	66	247	180	117	266	142	130	100	196
K13831_ 3-hexulose-6-phosphate synthase / 6-phospho-3-hexuloisomerase [EC:4.1.2.43 5.3.1.27]	70.67	93	70.67	82.84	83.5	73.15	66.66	109.83	91.33	62.83	77.5	143.66	149.83	107.32	122.5	122.5	115.83	203.83	213.33	163.99	208.66	155	114.5	121.16	121.98	104.82	127.82	91.99	87.33	128.17	82.17	115.16	102.82	186.83	170.31	42.5	33.66	119.32	112.16	111.66	108.16	99.83	100.01	86	112.16	157.99	90.17	97.83	90
K18209_ fumarate reductase (CoM/CoB) subunit A [EC:1.3.4.1]	191	60.5	80	88	321	87	159.5	93	107.5	109.5	136	97	73	66.5	68	92	89	71	66	52.5	45	133	152	85.5	59	30.5	34	470	357	60	56.5	51.5	55.5	77.5	98	99	54	53	64.5	51	32.5	57	50.5	53.5	53.5	45.5	87.5	67.5	60.5
K17067_ formaldehyde dismutase / methanol dehydrogenase [EC:1.2.98.1 1.1.99.37]	101.75	53.75	82	71.5	237.5	116.25	73.25	105	54.25	55.25	70	189.5	162.75	96.75	85	102	88	69.5	53.5	48.25	85.5	121.5	90	75	98	72.25	86	83.25	86.5	75.5	94	87.5	57.5	53	33.5	185.5	151.5	62.5	44	114.5	78.75	104	107.75	76.25	98	70	88.5	90.75	70.25
K01086_ fructose-1,6-bisphosphatase I / sedoheptulose-1,7-bisphosphatase [EC:3.1.3.11 3.1.3.37]	55.5	62.67	55	53.33	115.17	66	58.33	62.67	43.83	68.33	65.33	146	137.5	78.5	73.33	141.17	145.5	102.83	102.83	75.17	92.83	79.17	69.67	99.5	88.17	90.67	114.5	90.83	68.83	87	65.67	71.67	53.5	90.5	72.17	72.17	63.17	91	89.33	115	105	105.5	94	112.33	121.83	176.67	108	78.33	105
K03396_ S-(hydroxymethyl)glutathione synthase [EC:4.4.1.22]	49	34	43	76	39	79	47	55.25	49	69	26	136	151	102	80	215	175	122	89	141	123	103	118	65	105	67	38	67	48	64	50	60	64	57	57	108	70	36	26	63	36	122	98	75	145	67	98	73.5	146
K15231_ ATP-citrate lyase beta-subunit [EC:2.3.3.8]	52	64.5	33	43	38.5	21	30.5	44	15	53.5	27.5	130	182	48	90	70	89	31.5	44	23	36.5	33	22.5	37	18	33	32.5	36	35	102	46	67	90.5	50	40	124.5	58	157.5	137	96	64.5	57	43	84.5	38.5	63	89.5	67	56
K15230_ ATP-citrate lyase alpha-subunit [EC:2.3.3.8]	52	64.5	33	43	38.5	21	30.5	44	15	53.5	27.5	130	182	48	90	70	89	31.5	44	23	36.5	33	22.5	37	18	33	32.5	36	35	102	46	67	90.5	50	40	124.5	58	157.5	137	96	64.5	57	43	84.5	38.5	63	89.5	67	56
K14469_ acrylyl-CoA reductase (NADPH) / 3-hydroxypropionyl-CoA dehydratase / 3-hydroxypropionyl-CoA synthetase [EC:1.3.1.84 4.2.1.116 6.2.1.36]	8	17	33	26	12	23	14	35	42	23	13.5	78.5	48	54	53.5	211.5	150.5	88.5	82	88	50	34	37	47.5	93.5	56.5	44.5	25	31.5	67	30	33	15	50.5	36	31	11	18	11.5	28.5	31	50.5	43.5	28.5	61	30	34	33.5	94
K14468_ malonyl-CoA reductase / 3-hydroxypropionate dehydrogenase (NADP+) [EC:1.2.1.75 1.1.1.298]	8	16	33	26	11	22	14	35	42	23	13	77	48	54	53	209	146	88	80	87	48	32	29	47	92	56	44	24	30	65	30	33	15	49	34	31	11	18	11	28	31	49	43	28	61	29	34	32	91
K14080_ [methyl-Co(III) methanol-specific corrinoid protein]:coenzyme M methyltransferase [EC:2.1.1.246]	34.42	29.19	35.44	33.44	32.57	60.8	51	41.75	39.51	48.45	45.51	21.69	25.5	28.12	55.62	26.95	14.57	47.45	41.31	52.87	45.36	31.69	44.74	36.53	36.12	51.3	51.54	26.42	31.63	33.56	35.62	42.3	62.2	34.14	45.18	89.95	63.65	31.37	18.74	28.24	33.93	44.8	39.45	33.19	23.69	45.55	32.89	35.37	31.14
K16306_ fructose-bisphosphate aldolase / 2-amino-3,7-dideoxy-D-threo-hept-6-ulosonate synthase [EC:4.1.2.13 2.2.1.10]	29.16	16	44.84	50.84	19.34	5.66	36.5	73	40.5	40.84	50.84	12.5	6	12.16	25.66	19.34	30.5	11.66	15	40.66	34	26.5	15	63.16	63.16	46.16	41.66	26.66	44	28.5	20	59.16	40.84	66.84	49.16	8.84	11.34	38	38.5	20	35.66	29.16	18.34	24.5	26	43.16	11.84	24.66	25.34
K00584_ tetrahydromethanopterin S-methyltransferase subunit H [EC:2.1.1.86]	33.16	42	38.84	47.84	19.84	7.66	30	49.5	40	41.84	51.84	13	24.5	10.66	40.16	19.34	29	22.66	15	35.16	36	19	24.5	69.66	72.16	32.16	35.66	26.16	36.5	29	18.5	69.16	40.34	83.84	29.66	11.84	22.34	35.5	34.5	23.5	24.16	27.16	13.84	28	20.5	44.16	14.34	23.66	31.34
K00203_ formylmethanofuran dehydrogenase subunit D [EC:1.2.7.12]	25.99	23.5	34.01	27.01	14.01	0.99	29.5	47	32.5	35.51	45.01	11	12	9.49	26.99	16.01	25	13.99	12	34.49	24	19	14	55.49	55.99	31.49	31.99	21.99	35	22	14.5	53.49	27.51	63.51	32.99	7.01	11.01	32	30.5	16	24.49	20.99	15.51	22.5	17.5	31.49	11.51	22.49	21.51
K00577_ tetrahydromethanopterin S-methyltransferase subunit A [EC:2.1.1.86]	25.66	21.5	34.34	23.34	13.34	0.66	26.5	46	30.5	29.84	41.34	11	12	8.16	25.66	13.34	26.5	12.66	12	32.16	22	19	15	53.16	55.66	29.16	30.66	19.66	33	20	14.5	50.16	26.84	60.84	29.66	6.34	9.34	31	30.5	16	24.16	18.66	13.84	16.5	17.5	30.16	10.84	19.16	20.84
K17989_ L-serine/L-threonine ammonia-lyase [EC:4.3.1.17 4.3.1.19]	24	20	16	15.75	22.5	28.08	15.08	26.75	8.75	12.5	15.75	53.5	63.5	20	19.75	31	39	44.25	24.5	17	40	22.75	23.25	37.25	25.75	10.25	16.5	43	25.5	12	18.75	40.75	36.25	25.25	26.25	22	19.75	24	17.25	26	17	29.5	22.75	13.75	21.75	28.75	23	20	25.83
K00193_ acetyl-CoA decarbonylase/synthase, CODH/ACS complex subunit beta [EC:2.3.1.169]	20.33	13.5	25.17	18.67	9.67	0.33	23.5	40.5	28	28.17	34.17	6	6	8.83	18.83	12.67	19.5	9.33	10	22.83	18.5	17	10	41.83	44.83	26.83	25.83	18.33	29.5	16.5	11	37.33	18.67	44.67	25.83	5.17	7.17	22	21.5	12.5	19.83	17.83	12.17	17	11.5	21.83	7.67	17.83	15.17
K00205_ 4Fe-4S ferredoxin	19.49	20.5	24.01	23.51	11.01	0.99	21	35.5	24.5	28.51	29.01	7.5	12	6.99	21.49	12.01	17	12.99	13	31.49	20	15.5	14	41.99	46.99	15.99	19.49	14.99	23.5	19	11	39.49	21.01	44.51	16.99	5.01	8.51	21	20	11.5	14.49	12.99	10.51	17.5	15.5	23.49	11.51	21.49	19.51
K00317_ dimethylamine/trimethylamine dehydrogenase [EC:1.5.8.1 1.5.8.2]	9	10	10	4	6	20	10	10.5	5	12.5	11	22	24	20	22.5	31	35.5	24	32	29	30.5	33.5	29	22.5	17.5	13.5	17.5	21	18.5	22.5	24	17.5	15	20	28	10.5	5	24.5	10.5	23.5	23	25.5	22.5	35	17.5	27	17	13.5	16.5
K00125_ formate dehydrogenase (coenzyme F420) beta subunit [EC:1.17.98.3 1.8.98.6]	15.2	17.2	17.2	18.2	9	4.6	23.6	32.2	22.8	21.6	19.6	16.2	8.8	10.4	18.2	17.4	19.4	16	16.8	31.2	34.6	14.6	21.6	24.8	31	14	13	7.6	23	18.8	13.4	27.4	11.2	28.6	16.4	3.2	4	21	20.4	6	13	19.2	17.2	10.4	30.6	20.8	10	18.6	20.4
K11260_ 4Fe-4S ferredoxin	17.16	20	22.34	19.84	10.34	0.66	17.5	28.5	20	22.34	27.34	7.5	12	5.16	20.16	9.34	16	10.66	9	23.66	16.5	11.5	12	39.16	40.66	15.16	19.16	12.66	20.5	16	9.5	37.66	19.34	43.34	16.66	4.34	7.84	20	19.5	11.5	13.66	11.66	8.34	15	13	22.16	9.34	14.66	16.34
K00192_ anaerobic carbon-monoxide dehydrogenase, CODH/ACS complex subunit alpha [EC:1.2.7.4]	16.49	21	18.51	22.51	9.01	0.99	17.5	25	19.5	26.01	26.51	4.5	12	6.49	19.99	11.01	15.5	10.99	8	21.99	16.5	9.5	12	37.49	39.49	13.49	17.99	13.99	19	15.5	7	36.49	18.01	41.51	14.49	4.51	9.01	15	15.5	11	10.99	12.49	8.01	18.5	10	21.99	9.51	16.99	16.01
K00581_ tetrahydromethanopterin S-methyltransferase subunit E [EC:2.1.1.86]	16.83	20	20.17	19.17	7.67	0.33	15.5	27	19.5	21.67	26.17	7.5	12	4.83	19.33	8.67	15.5	10.33	9	20.33	15.5	11.5	12	36.83	39.83	14.83	18.33	12.33	20	14.5	9	35.83	18.67	42.17	15.83	3.17	6.67	20	19.5	11	13.33	10.83	7.67	11.5	12	21.33	8.17	13.33	15.67
K00580_ tetrahydromethanopterin S-methyltransferase subunit D [EC:2.1.1.86]	16.83	20	20.17	19.17	7.67	0.33	15.5	27	19.5	21.67	26.17	7.5	12	4.83	19.33	8.67	15.5	10.33	9	20.33	15.5	11.5	12	36.83	39.83	14.83	18.33	12.33	20	14.5	9	35.83	18.67	42.17	15.83	3.17	6.67	20	19.5	11	13.33	10.83	7.67	11.5	12	21.33	8.17	13.33	15.67
K00579_ tetrahydromethanopterin S-methyltransferase subunit C [EC:2.1.1.86]	16.83	20	20.17	19.17	7.67	0.33	15.5	27	19.5	21.67	26.17	7.5	12	4.83	19.33	8.67	15.5	10.33	9	20.33	15.5	11.5	12	36.83	39.83	14.83	18.33	12.33	20	14.5	9	35.83	18.67	42.17	15.83	3.17	6.67	20	19.5	11	13.33	10.83	7.67	11.5	12	21.33	8.17	13.33	15.67
K00578_ tetrahydromethanopterin S-methyltransferase subunit B [EC:2.1.1.86]	16.83	20	20.17	19.17	7.67	0.33	15.5	27	19.5	21.67	26.17	7.5	12	4.83	19.33	8.67	15.5	10.33	9	20.33	15.5	11.5	12	36.83	39.83	14.83	18.33	12.33	20	14.5	9	35.83	18.67	42.17	15.83	3.17	6.67	20	19.5	11	13.33	10.83	7.67	11.5	12	21.33	8.17	13.33	15.67
K08265_ heterodisulfide reductase subunit E [EC:1.8.98.1]	15.83	27.5	17.67	21.17	6.67	0.33	11	15.5	14.5	18.17	25.67	6.5	18	3.33	22.83	6.67	15	10.33	5	11.83	13.5	5.5	14	39.33	41.33	10.33	18.83	12.33	15.5	12	6	38.83	21.17	48.17	11.33	2.67	8.17	17	18	13.5	10.83	9.33	4.17	13.5	7.5	24.33	8.17	7.83	16.17
K08264_ heterodisulfide reductase subunit D [EC:1.8.98.1]	15.5	27.5	17	20.5	6	0.007	10	15.5	14.5	17.5	25	6.5	18	3	22.5	6	15	10	5	9.5	13.5	5.5	14	39	41	10	18.5	13	15.5	12	6	38.5	20.5	47.5	11	2	7.5	17	18	13.5	10.5	9	3.5	13.5	7.5	24	7.5	6.5	15.5
K13812_ bifunctional enzyme Fae/Hps [EC:4.2.1.147 4.1.2.43]	13.83	13	17.17	16.17	6.67	0.33	16.5	28	19.5	22.67	24.17	5.5	6	5.83	14.33	9.67	13.5	8.33	8	19.33	14.5	11.5	8	29.83	30.83	16.83	16.33	12.33	20	13.5	8	28.83	13.67	33.17	17.83	3.17	5.67	17	15.5	8	12.33	11.83	8.67	13.5	10	16.33	6.17	14.33	11.67
K00583_ tetrahydromethanopterin S-methyltransferase subunit G [EC:2.1.1.86]	15.83	19	17.17	18.17	7.67	0.33	13.5	23	17.5	19.67	22.17	4.5	12	4.83	18.33	7.67	14.5	9.33	8	16.33	14.5	9.5	12	34.83	38.83	10.83	16.33	11.33	17	13.5	7	32.83	16.67	37.17	10.83	3.17	6.67	14	15.5	11	10.33	9.83	5.67	11.5	10	20.33	8.17	12.33	14.67
K19243_ NAD+ dependent glucose-6-phosphate dehydrogenase [EC:1.1.1.388]	4.34	11	4	9.67	21.33	8.82	20.66	27.33	6.33	8.66	9.33	30	32	23.99	15.67	16.33	10.33	13	18.33	12.66	38.16	16	6	13.33	9.65	20.99	20.99	20.66	13.33	6.67	7.67	24.33	12.65	46.66	47.98	2.33	3.99	17.32	11.66	14.66	23.33	7	6.34	10	10.66	23.66	10	8	12.33
K00402_ methyl-coenzyme M reductase gamma subunit [EC:2.8.4.1]	13.83	11	19.17	13.17	6.67	0.33	14.5	28	17.5	18.67	22.17	5.5	6	4.83	13.33	8.67	12.5	7.33	8	18.33	13.5	11.5	8	27.83	30.83	16.83	16.33	11.33	18	11.5	8	25.83	14.67	31.17	14.83	3.17	4.67	17	18.5	8	14.33	9.83	7.67	10.5	10	15.33	7.17	12.33	11.67
K00401_ methyl-coenzyme M reductase beta subunit [EC:2.8.4.1]	13.83	11	19.17	13.17	6.67	0.33	14.5	28	17.5	18.67	22.17	5.5	6	4.83	13.33	8.67	12.5	7.33	8	18.33	13.5	11.5	8	27.83	30.83	16.83	16.33	11.33	18	11.5	8	25.83	14.67	31.17	14.83	3.17	4.67	17	18.5	8	14.33	9.83	7.67	10.5	10	15.33	7.17	12.33	11.67
K00399_ methyl-coenzyme M reductase alpha subunit [EC:2.8.4.1]	13.83	11	19.17	13.17	6.67	0.33	14.5	28	17.5	18.67	22.17	5.5	6	4.83	13.33	8.67	12.5	7.33	8	18.33	13.5	11.5	8	27.83	30.83	16.83	16.33	11.33	18	11.5	8	25.83	14.67	31.17	14.83	3.17	4.67	17	18.5	8	14.33	9.83	7.67	10.5	10	15.33	7.17	12.33	11.67
K00319_ methylenetetrahydromethanopterin dehydrogenase [EC:1.5.98.1]	13.83	11	17.17	13.17	6.67	0.33	14.5	26	17.5	17.67	21.17	5.5	6	4.83	13.33	7.67	12.5	7.33	8	18.33	12.5	11.5	8	27.83	30.83	14.83	15.33	10.33	18	11.5	8	25.83	13.67	30.17	14.83	3.17	4.67	16	15.5	8	12.33	9.83	7.67	10.5	10	15.33	6.17	12.33	11.67
K00582_ tetrahydromethanopterin S-methyltransferase subunit F [EC:2.1.1.86]	13.83	11	17.17	13.17	6.67	0.33	14.5	26	17.5	17.67	21.17	5.5	6	4.83	13.33	7.67	12.5	7.33	8	18.33	12.5	11.5	8	27.83	30.83	14.83	15.33	10.33	18	11.5	8	25.83	13.67	30.17	14.83	3.17	4.67	16	15.5	8	12.33	9.83	7.67	8.5	10	15.33	6.17	12.33	11.67
K00195_ anaerobic carbon-monoxide dehydrogenase, CODH/ACS complex subunit epsilon	13.16	12	14.84	15.84	7.34	0.66	15.5	24	17.5	21.34	20.84	2.5	6	6.16	13.66	9.34	12.5	7.66	7	17.66	13.5	9.5	8	28.16	30.16	13.16	14.66	11.66	17	12.5	6	26.16	12.34	28.84	13.16	3.84	6.34	11	11.5	8	9.66	11.16	7.34	14.5	8	15.66	6.84	14.66	11.34
K00043_ 4-hydroxybutyrate dehydrogenase [EC:1.1.1.61]	4.2	12	4	1	2.8	7	2	3.2	5.2	4	8	22.8	24.6	13	15	32	13	15	16.4	22	12.4	7	10	13	14	17	9	10	6	6.2	8.4	10.2	13.2	11	8	4	5	5.2	7	13.2	6	12.4	11	14.2	18	17.2	38	10.2	21
K00051_ malate dehydrogenase (NADP+) [EC:1.1.1.82]	16	11	9	8.5	9	11	5	14	11	12	11.5	8	18	5	11	21	11	11	9	8	12	13	5.5	11	13	13.5	15	17	10	14	10	12	11	17	22	5	9	3	7	4	11	11	12	7	7	10	12	7	12
K18120_ 4-hydroxybutyrate dehydrogenase [EC:1.1.1.61]	12.15	7.86	6.49	15.72	11.93	25.61	10.8	20.11	15.36	11.71	6.55	7.64	5.73	7.36	11.78	8.18	6.39	14.08	11.74	38.88	19.76	10.08	8.72	7.95	5.5	9.93	7.95	7.36	9.14	7.83	10.3	10.7	18.8	9.21	11.34	11.92	13.59	7.06	8.21	5.49	9.6	14.16	7.44	6.11	5.55	11.41	11.66	5.17	10.78
K14466_ 4-hydroxybutyrate---CoA ligase (AMP-forming) [EC:6.2.1.40]	3	8	3	15	5	7	8	5	10	9	12	3	1	7	10	16	8	32	29	19	19	9	7	7	5	13	19	11	7	10	14	13	3	18	19	0.007	2	1	3	11	15	5	11	14	10	11	9	9	13
K00189_ 2-oxoisovalerate/pyruvate ferredoxin oxidoreductase, gamma subunit [EC:1.2.7.7]	3	8	3	15	5	7	7	5	9	9	12	3	1	7	10	16	8	32	27	19	19	9	7	7	5	12	19	11	7	10	13	13	3	18	19	0.007	2	1	3	11	14	5	11	14	10	11	9	9	13
K15019_ 3-hydroxypropionyl-coenzyme A dehydratase [EC:4.2.1.116]	10	6	9	3	6	10	5	4	5	4	9	8	13	12	9	15	11	10	28	18	22	22	22	7	7	6	6	4	2	11	12	9	3	5	18	7	5	12	3	10	10	15	11	20	5	14	9	8	13
K14472_ succinyl-CoA:(S)-malate CoA-transferase subunit B [EC:2.8.3.22]	13	4	17	13	6	7	1	12	7	0.007	2	0.007	0.007	9	4	1	5.5	2	4	0.007	6	3	6	6	6	13	8	7	4	13	16	16	8	11	8	0.007	1	8	9	4	18	9	5	9	7	5	5	15	12
K14471_ succinyl-CoA:(S)-malate CoA-transferase subunit A [EC:2.8.3.22]	13	4	17	13	6	7	1	12	7	0.007	2	0.007	0.007	9	4	1	5.5	2	4	0.007	6	3	6	6	6	13	8	7	4	13	16	16	8	11	8	0.007	1	8	9	4	18	9	5	9	7	5	5	15	12
K00918_ ADP-dependent phosphofructokinase/glucokinase [EC:2.7.1.146 2.7.1.147]	7.16	0.5	9.34	3.84	4.34	0.66	9	12.75	8.5	6.84	11.34	0.5	0.007	3.66	5.16	4.34	6	1.66	2	8.16	5	5.5	2	12.66	14.66	10.66	10.16	6.66	9.5	3	3	9.16	7.34	12.84	8.66	3.34	2.84	5	6	4.5	8.16	6.66	4.84	5.5	1.5	10.16	2.84	6.16	4.84
K14084_ trimethylamine corrinoid protein	4.16	5.5	6.34	19.84	8.84	11.66	7.5	9	10	8.34	8.34	1	1.5	3.16	4.66	8.34	1.5	6.66	2	10.66	14	4	2.5	5.66	3.66	8.66	3.16	5.16	5	5.5	5.5	6.16	11.84	8.84	6.16	8.34	10.84	5.5	1	3	3.66	9.66	6.34	7	3	11.16	2.34	11.16	4.84
K16305_ fructose-bisphosphate aldolase / 6-deoxy-5-ketofructose 1-phosphate synthase [EC:4.1.2.13 2.2.1.11]	6.83	0.5	8.67	3.17	3.67	0.33	8	12.5	8.5	6.17	10.67	0.5	0.007	3.33	4.83	3.67	6	1.33	3	5.83	4	5.5	2	13.33	14.33	10.33	9.83	7.33	9.5	4	3	8.83	5.67	12.17	8.33	2.67	2.17	5	6	4.5	7.83	6.33	4.17	4.5	1.5	5.83	2.17	4.83	4.17
K05605_ 3-hydroxyisobutyryl-CoA hydrolase [EC:3.1.2.4]	5	4	1	6	3	6	1	1	2	6	2	8	12	1	1	8	0.007	6	4	10	4	7	4	3	10	8	5	6	4	4	10	0.007	6	10	10	11	10	7	4	10	5	12	8	3	14	10	3	8	10
K18121_ glyoxylate/succinic semialdehyde reductase [EC:1.1.1.79 1.1.1.-]	6	4	5	6	7	6	6	6	8	3	3	13	12	5	1	4	1	4	8	6	3	1	3	9	4.33	0.007	0.33	3	4	15	5	7	2	5	1.33	8	3	2	5	4	3	5	3	2	3	4	3	3	5
K11517_ (S)-2-hydroxy-acid oxidase [EC:1.1.3.15]	6	4	5	6	7	6	6	6	8	3	3	6	9	7	1	4	1	4	10	5	3	2	3	6	4	1	0.007	3	3	15	5	7	2	5	1	8	2	2	5	4	2	5	3	2	4	5	3	3	5
K18210_ fumarate reductase (CoM/CoB) subunit B [EC:1.3.4.1]	3	1.5	5.5	4	2	0.007	5.5	12.5	7	7.5	5.5	3	0.007	1.5	2.5	3	2.5	3	5	10.5	5	6	2	6.5	7.5	4.5	2.5	2	6.5	5.5	4	6	2.5	6	5.5	0.5	0.5	7	4.5	0.5	3.5	2.5	3.5	1	5.5	2	2	6.5	3.5
K16158_ methane monooxygenase component A beta chain [EC:1.14.13.25]	0.007	0.007	1	2	1.5	4	1	4	1	1	1	28	22.5	3	1.5	1	1	11.5	20	5.5	11.5	1	3	6	1	1	5.5	1.5	2.5	2	4	3	5	0.007	1	3	3	1	0.5	3.5	2.5	7.5	11.5	4	5.5	6.5	2	3	2.5
K16157_ methane monooxygenase component A alpha chain [EC:1.14.13.25]	0.007	0.007	1	2	1.5	4	1	4	1	1	1	28	22.5	3	1.5	1	1	11.5	20	5.5	11.5	1	3	6	1	1	5.5	1.5	2.5	2	4	3	5	0.007	1	3	3	1	0.5	3.5	2.5	7.5	11.5	4	5.5	6.5	2	3	2.5
K08318_ 4-hydroxybutyrate dehydrogenase / sulfolactaldehyde 3-reductase [EC:1.1.1.61 1.1.1.373]	1.1	2.75	4.65	7.5	5	3.1	6.75	2.25	1.5	4.25	6.25	3.3	3.2	1.7	1.75	0.75	0.75	5.45	3.25	3.7	5.2	0.85	0.25	2.45	3.85	0.25	2.35	2.3	1.1	3.3	3.05	3	3.35	2.35	1.95	0.75	0.35	1.1	3.25	2.1	1.1	1.5	2.1	0.85	0.95	4.25	8.25	3	1.6
K04480_ methanol---5-hydroxybenzimidazolylcobamide Co-methyltransferase [EC:2.1.1.90]	2.11	1.12	2.25	2.25	4.38	4.49	3.5	2.25	1.38	4.26	5.25	1.12	1	1.99	6.24	3.13	2	2.37	1.24	6.99	3.36	1.12	1.24	2.11	2.24	3.49	4.23	1.11	0.63	0.49	0.12	2.36	5.26	4.13	4.37	4.26	3.39	0.24	1.24	0.24	2.99	5.99	2.26	4.12	2.12	2.11	8.13	3.99	3.38
K16176_ methylamine---corrinoid protein Co-methyltransferase [EC:2.1.1.248]	1.98	0.007	4.02	4.02	4.02	1.98	6	2	0.007	4.02	6.02	0.007	0.007	1.98	1.98	4.02	0.007	1.98	0.007	13.98	3.5	0.007	0.007	1.98	1.98	3.98	3.98	1.98	0.007	0.007	0.007	1.98	7.52	4.02	1.98	4.02	4.02	0.007	0.007	0.007	3.98	1.98	4.02	6	0.007	3.48	4.02	7.98	4.02
K00204_ 4Fe-4S ferredoxin	2	0.5	1	5	0.007	0.007	4.5	11	7.5	8.5	2	0.007	0.007	2.5	2	3	2	3	4	7.5	6	4	3	3.5	10	0.5	0.007	1	6	6	1.5	1.5	0.5	0.5	0.007	0.007	0.007	1	0.5	0.007	0.5	2	1.5	0.5	3.5	0.5	1.5	7.5	3.5
K16178_ dimethylamine---corrinoid protein Co-methyltransferase [EC:2.1.1.249]	1.98	0.007	4.02	4.02	4.02	1.98	6	1	0.007	4.02	5.02	0.007	0.007	1.98	1.98	4.02	0.007	1.98	0.007	13.98	2	0.007	0.007	2.98	3.98	2.98	2.98	1.98	0.007	0.007	0.007	1.98	6.02	4.02	1.98	4.02	4.02	0.007	0.007	0.007	2.98	1.98	4.02	6	0.007	2.98	4.02	7.98	4.02
K16161_ methane monooxygenase component C [EC:1.14.13.25]	0.007	0.007	0.007	1	0.007	0.007	0.007	0.007	0.007	0.007	1	2	0.007	2	1	1	1	8	17	5	10	1	3	2	0.007	0.007	4	0.007	0.007	0.007	1	0.007	0.007	0.007	1	0.007	1	0.007	0.007	0.5	2	5	9	3	5	5	2	1	1
K16160_ methane monooxygenase regulatory protein B	0.007	0.007	0.007	1	0.007	0.007	0.007	0.007	0.007	0.007	1	2	0.007	2	1	1	1	8	17	5	10	1	3	2	0.007	0.007	4	0.007	0.007	0.007	1	0.007	0.007	0.007	1	0.007	1	0.007	0.007	0.5	2	5	9	3	5	5	2	1	1
K16159_ methane monooxygenase component A gamma chain [EC:1.14.13.25]	0.007	0.007	0.007	1	0.007	0.007	0.007	0.007	0.007	0.007	1	2	0.007	2	1	1	1	8	17	5	10	1	3	2	0.007	0.007	4	0.007	0.007	0.007	1	0.007	0.007	0.007	1	0.007	1	0.007	0.007	0.5	2	5	9	3	5	5	2	1	1
K16162_ methane monooxygenase component D	0.007	0.007	0.007	1	0.007	0.007	0.007	0.007	0.007	0.007	1	2	0.007	2	1	1	1	8	17	5	10	1	3	2	0.007	0.007	4	0.007	0.007	0.007	1	0.007	0.007	0.007	1	0.007	1	0.007	0.007	0.007	2	5	9	3	5	5	2	1	1
K14081_ methanol corrinoid protein	0.99	0.007	2.01	2.01	2.01	0.99	3	3	0.007	2.01	3.01	0.007	0.007	0.99	0.99	2.01	0.007	0.99	0.007	6.99	4.5	0.007	0.007	0.99	0.99	1.99	1.99	0.99	0.007	0.007	0.007	0.99	4.51	2.01	0.99	2.01	2.01	0.007	0.007	0.007	1.99	0.99	2.01	3	0.007	2.49	2.01	3.99	2.01
K18022_ glyceraldehyde dehydrogenase small subunit [EC:1.2.99.8]	1.5	4	3	0.5	1	1.5	3	4	2	0.007	0.5	3.5	6	0.007	1.5	0.007	0.5	1	3	0.5	1.5	1	1.5	2	0.007	1.5	1.5	3.5	2.5	1.5	0.007	1.5	2.5	0.5	0.5	3.5	2	1	0.007	0.007	0.007	0.5	0.5	2.5	0.007	1.5	0.5	2	2
K16179_ dimethylamine corrinoid protein	0.66	0.007	1.34	1.34	1.34	0.66	2	1	0.007	1.34	2.34	0.007	0.007	0.66	0.66	1.34	0.007	0.66	0.007	4.66	2	0.007	0.007	0.66	0.66	1.66	1.66	0.66	0.007	0.007	0.007	0.66	3.34	1.34	0.66	1.34	1.34	0.007	0.007	0.007	1.66	0.66	1.34	2	0.007	1.66	1.34	2.66	1.34
K01900_ succinyl-CoA synthetase beta subunit [EC:6.2.1.4 6.2.1.5]	0.007	0.007	3	0.007	0.007	0.007	0.007	1	2	0.007	1	0.007	0.007	1	0.007	0.007	0.007	0.007	0.007	0.007	0.007	2	2	0.007	0.007	1	2	0.007	0.007	3	4	0.007	0.007	0.007	0.007	0.007	0.007	0.007	0.007	0.007	3	0.007	2	0.007	1	1	0.007	0.007	0.007
K00025_ malate dehydrogenase [EC:1.1.1.37]	1	0.007	0.007	0.007	0.007	0.007	1	0.007	0.007	0.007	0.007	0.007	0.007	1	0.007	1	0.007	0.007	0.007	0.007	0.007	0.007	0.007	0.007	0.007	1	2	0.007	0.007	0.007	0.007	0.007	1	0.007	0.007	0.007	0.007	1	2	0.007	1	0.007	1	2	2	0.007	0.007	0.007	4
K16177_ monomethylamine corrinoid protein	0.33	0.007	0.67	0.67	0.67	0.33	1	0.007	0.007	0.67	0.67	0.007	0.007	0.33	0.33	0.67	0.007	0.33	0.007	2.33	1	0.007	0.007	0.33	0.33	0.33	0.33	0.33	0.007	0.007	0.007	0.33	1.67	0.67	0.33	0.67	0.67	0.007	0.007	0.007	0.33	0.33	0.67	1	0.007	1.33	0.67	1.33	0.67
K14082_ [methyl-Co(III) methylamine-specific corrinoid protein]:coenzyme M methyltransferase [EC:2.1.1.247]	0.33	0.007	0.67	0.67	0.67	0.33	1	0.007	0.007	0.67	0.67	0.007	0.007	0.33	0.33	0.67	0.007	0.33	0.007	2.33	0.5	0.007	0.007	0.33	0.33	0.33	0.33	0.33	0.007	0.007	0.007	0.33	1.17	0.67	0.33	0.67	0.67	0.007	0.007	0.007	0.33	0.33	0.67	1	0.007	0.83	0.67	1.33	0.67
K18119_ succinate-semialdehyde dehydrogenase [EC:1.2.1.76]	0.007	0.007	0.007	0.007	0.007	0.007	0.007	4	1.33	0.007	0.007	0.007	0.007	0.007	0.007	0.007	0.007	0.007	0.007	0.007	2	0.007	0.007	0.007	0.007	0.007	1.17	0.17	0.007	0.007	0.007	0.33	0.007	0.007	0.007	0.17	0.007	0.007	0.007	0.17	0.007	0.007	0.007	0.17	0.007	0.17	0.007	0.007	0.007
K18978_ glyceraldehyde-3-phosphate dehydrogenase [NAD(P)+] [EC:1.2.1.90]	0.007	0.007	0.007	0.007	0.007	0.007	0.007	0.007	0.007	0.007	0.007	0.007	0.007	0.007	0.007	0.007	0.007	0.007	0.007	0.007	0.007	0.007	0.007	0.007	0.007	1	0.007	0.007	1	1	0.007	3	0.007	0.007	1	0.007	0.007	0.007	0.007	0.007	1	0.007	2	0.007	1	0.007	0.007	0.007	1
K05308_ gluconate/galactonate dehydratase [EC:4.2.1.140]	0.007	1	0.007	0.007	0.007	0.007	1	0.25	0.007	1	0.007	0.007	3	0.007	1	1	0.007	0.007	0.007	0.007	0.007	0.007	0.007	0.007	0.007	0.007	0.007	0.007	0.007	0.007	0.007	0.007	1	0.007	0.007	0.007	0.007	0.007	0.007	0.007	0.007	1	1	1	0.007	1	0.007	0.007	2
K07511_ enoyl-CoA hydratase [EC:4.2.1.17]	0.007	0.007	0.007	0.007	0.007	0.007	0.007	0.007	0.007	0.007	0.007	0.007	2	0.007	0.007	0.007	0.007	0.007	0.007	0.007	0.007	0.007	0.007	0.007	0.007	0.007	0.007	0.007	0.007	0.007	0.007	0.007	0.007	0.007	0.007	0.007	0.007	0.007	0.007	0.007	0.007	0.007	0.007	0.007	0.007	0.007	0.007	0.007	0.007
[truncated: 11 more columns]

## Sheet: water
	CMW11_11	CMW11_12	CMW11_21	CMW11_22	CMW11_31	CMW11_32	RCW11_11	RCW11_12	RCW11_21	RCW11_22	RCW11_31	RCW11_32	RCW6_11	RCW6_12	RCW6_21	RCW6_22	RCW6_31	RCW6_32	RCW7_11	RCW7_12	RCW7_21	RCW7_22	RCW7_31	RCW7_32	RCW8_11	RCW8_12	RCW8_21	RCW8_22	RCW8_31	RCW8_32	RCW9_11	RCW9_12	RCW9_21	RCW9_22	RCW9_31	RCW9_32	CMW6_11	CMW6_12	CMW6_21	CMW6_22	CMW6_31	CMW6_32	CMW7_11	CMW7_12	CMW7_21	CMW7_22	CMW7_31	CMW7_32	CMW8_11
K00626_acetyl-CoA_C-acetyltransferase_[EC:2.3.1.9]	101275	72533.9	96979.2	77942.1	95261.1	102994	99844.8	93572.9	111027	110593	108193	105871	36944.4	72944.2	26944	35356.6	29018.7	32789.6	71349.3	82927.9	57648	59441.7	117085	65664.8	25448	26928.7	51141.2	46128.4	73145.2	56399.9	80052.1	79749.2	78831.7	77674.4	77565	68048.8	50925.4	57981.6	49390	50671.5	48813.8	47971	50638.9	52798.3	26372.7	20500.4	27650.6	33386.8	24307.6
K15634_probable_phosphoglycerate_mutase_[EC:5.4.2.12]	44331.4	45251.9	49983.5	47750.4	48634.6	29357.2	44428.7	49206.5	50997.8	55173.5	59168.9	45938.8	53863.3	42672.5	59224	53617	47866.6	51011.2	49507.4	47463.5	53935.4	53658.1	40110.7	51135.5	61345.9	60008.5	60883.7	57588.8	66026.4	60044.8	67386.8	64315.7	65265.3	61774	61052.1	58565.6	55820	62172	51493.7	60341.4	54566.5	55335.4	59168.6	57747.9	57733.6	57505.9	57226.3	56472.9	60058.3
K00382_dihydrolipoamide_dehydrogenase_[EC:1.8.1.4]	58843.3	48436.1	53747.5	51478.9	55591.5	63374.8	51150.7	50079.2	51678.6	52211.1	50421.9	50084.1	47507.7	46422.4	50209.1	49708.4	46494.2	48639.2	55126.3	57216.8	55412.1	56380.7	58148.6	53033.8	37451	37915.1	44726.5	43108.6	53070	46613.8	49169.6	50562.6	49384.3	50261.6	49578.8	47334.3	49261.3	53058.5	47974.9	51518.1	49747.9	49346.3	49244.6	50402.3	40905.2	38973.7	38514.4	40557.5	37226.8
K01738_cysteine_synthase_[EC:2.5.1.47]	35710	29514.3	33969.3	27237.7	32043.7	32569.3	33766.3	33923.4	34410.2	37062.8	37068.5	33669.2	22201.3	32861.6	22458.8	23414.9	22141.5	23142.3	33123.7	37462.9	31499	32251.4	48086	32974.7	71695.7	69981.5	49727.7	51767.6	39495.7	44535.6	33719.7	34497.6	42588.1	38754.3	33886	37156.3	24833.1	25166.1	24190.1	24383.2	24134.9	23654.8	46177.1	48666.1	66481.2	69942.1	66379	63845.3	72560.5
K00845_glucokinase_[EC:2.7.1.2]	24501.9	30352.3	27569.1	26875.5	27071	16148.9	23344.4	25820.2	24838.8	25971.6	27648.1	23149.6	31310.9	36577.2	35793.3	33719.3	30155.8	30936.7	39592.5	37704.9	41772.4	40345.1	34504.7	40644.1	54003	53165	45123.6	45428.8	42609.6	44458.1	41129.2	41542.9	43064.4	41687	36966.7	39268.2	36246.6	38235.1	33026.4	36241.2	35967.7	36102.9	47049.7	46025.2	49852.5	51686.5	51863.6	50276.9	53975.8
K00615_transketolase_[EC:2.2.1.1]	39647.4	44656.5	40471.7	49430.8	40070.2	33194.9	38824.3	40688.4	37933.5	37462.5	37357.7	38604.6	41018.9	44632	40929.3	40233.5	42587	41125	36954.6	36600.7	37045.2	36434.3	34373.6	37492.1	32670.6	33107.1	31966.9	33356.9	34638.1	34198.2	41872.2	42747.8	40170	41022.4	41245.1	40899.2	39240.6	40737.7	43898.3	45863.7	43170.5	43772.3	34251.4	34132.2	32783.8	32167	32386.8	32828.1	31379.8
K00058_D-3-phosphoglycerate_dehydrogenase_/_2-oxoglutarate_reductase_[EC:1.1.1.95_1.1.1.399]	30961.1	33295.5	34026.8	31934.8	33054	30574.5	31071.2	29899.7	31454.7	34262	30303.8	30003.5	40080.7	40513.8	38913.8	39736.5	40412.4	39263	41820.2	47737.3	38364.7	38411.7	63826.3	39877.6	32575.3	33125.9	33515.5	33605.6	35257.5	35639.4	43722.1	43011.4	41819.1	41233.3	39161.4	37476.6	36676.4	37309	38631.4	37725.8	39648.6	39452.3	33763.5	35504.5	30455.5	30752.6	31452.4	32475.9	31185.8
K01754_threonine_dehydratase_[EC:4.3.1.19]	30603.1	28889.8	31329.9	26282.5	29162.2	25947.3	29300.4	29726.3	28297.2	31102.3	28315.6	27682.5	24174.3	39149.5	24289.2	26666	23172	23939.4	35404.2	42596.4	32139.3	33609.3	61907.7	31861.3	51523.6	50933.1	41433.7	42466.6	37409.2	38726.7	32902.1	33149.8	37564.3	35496.6	33633.6	32868.3	22943.7	24117.4	24220.1	23674.9	24668.2	23727.1	36033.5	39956.8	47978.4	49919.7	46717.2	46370.8	50782.2
K00873_pyruvate_kinase_[EC:2.7.1.40]	23680.8	28332.9	27684.7	26825.2	24871.2	14908.4	23937.9	27163.5	22885.1	26100.5	26265	21757	29511.1	30492.7	29626.5	29551.9	29628.8	29582.2	29228.4	29382.5	29254.8	29519.5	29639.7	29379.4	50425.6	49594	38289.3	39822	33451.3	36471.8	33137.2	32819.9	35867.1	33997.1	31949.9	33613.3	28380.9	28937.7	28676.6	29463	29258.4	29338.9	37443.9	38067.7	47692.6	49465.3	47463.2	45802.9	50706.2
K01895_acetyl-CoA_synthetase_[EC:6.2.1.1]	41004.9	31273.5	33256.2	34165.4	35766.1	49435	35743.8	30911.5	39864.2	31688.1	32231.8	42240.6	31001.1	36790.2	32106.2	31759.7	30707.5	30797.4	32357.9	32683.6	32500.7	32421.5	32497.7	32410.6	31077.8	31319	31634.9	31256.8	31831.2	31122.9	36478.7	36052.8	35420.6	35022.7	33822.9	33123	31427.7	32393.5	31017.2	32126.3	31647.8	31909.9	30683	31218.5	30645.8	30517.9	30087.6	30492.9	30990
K01647_citrate_synthase_[EC:2.3.3.1]	34054.2	30161.5	33676.1	31369.9	34233.7	35410.7	31429.6	31408.1	32878.5	33521.8	33199.7	30787.9	31108.7	32401.6	31261.4	31679.8	30936.8	30851.8	37766.3	43518.8	35831.2	36448.5	61180.6	36048.8	30653	30561.2	31575.7	30687.6	34188.4	31383.5	33274.3	32840.5	34028.9	33139.7	33988.7	31946	31027.2	32250.7	31218.5	32555.2	32100.3	31914	32675.3	34326.6	31431.6	31206.3	30511	31284.3	31407.3
K00134_glyceraldehyde_3-phosphate_dehydrogenase_[EC:1.2.1.12]	40836	35322.4	34760.3	38376	37449.4	50582.1	35915.5	33725.2	35615.5	32055.5	30974.7	37096.3	31606.3	33144.2	32566.2	32510.1	31174.5	31210.7	31334.5	31546.9	32300.7	32342.4	31145.8	30928.3	30098.6	30167.5	28152.3	29113.1	29629.1	29307.4	32954.8	33061.3	32210.5	32468.1	34172.8	33759.6	32662.7	32763.9	33055.8	33761.6	32867.2	32968.3	31153.5	31134.3	31275.3	30792	30253.5	30477.8	30038.3
K00616_transaldolase_[EC:2.2.1.2]	26438	24876.5	25151.9	26621.3	25721.4	27832.1	24832.2	24608.3	24695.5	24407.2	24138	25016	29304.1	26588.6	30561.1	29996.7	28546.1	28661.9	26711.1	27459.7	27223	27750.1	28577.1	26191.3	49421.1	48393.7	35917.2	37587.8	30451.9	33326.8	28770.5	28859.9	32529.8	30969.1	29021.8	30514.6	27443.6	28246.5	27614.3	29390.7	28338	28551.4	33549.1	34909.5	46536.6	48378.5	45488.5	43750	49930.5
K00640_serine_O-acetyltransferase_[EC:2.3.1.30]	31289.6	28308.6	29247.5	27080.3	28665.2	38695.3	31411.9	31005.2	27731.6	29220	25564.7	26195	20651.9	25348.2	20582	22193.8	20189.1	20795.1	25144.1	30277.5	23837.4	25651	41885.1	23617	48615	48013.5	34030.3	36691.4	27558.4	32301.3	31042.2	30350.8	33151.9	31495.1	31969.5	32153	20772.6	21055.1	20915.8	20435.4	20411.3	19761.6	31633.1	34432.5	47393.8	48923.4	45109.9	43917.7	49879.3
K00031_isocitrate_dehydrogenase_[EC:1.1.1.42]	34277.3	29291.6	30638	33745.2	31474.8	42606.9	32369.2	30308.3	31302.4	29172.5	27228.9	32592.2	30063.4	26169.1	30129.1	30308.2	30433.7	30289.2	29740.4	29884.8	29828.1	29990.7	30240.4	28672.2	29002.5	29052.3	27192.6	28209.2	27418.5	27614.8	31495.5	31621.4	30756.5	30711.9	32299.9	31088.2	29189.7	29898.5	30922.3	31679.7	30562	30528.7	29782.4	30247.7	30699.4	30286.8	29312.5	29730.6	29337.3
K00627_pyruvate_dehydrogenase_E2_component_(dihydrolipoamide_acetyltransferase)_[EC:2.3.1.12]	33582.8	27673.4	31258.9	26906	32378.9	36394.7	29353.5	28881.4	28458.9	30712.7	28697.5	26873.2	26370.7	30011.7	26656.5	27065	26354.8	27104.5	27801.8	29163.5	27996.7	28879.7	30102.5	27322.7	31223.4	31464.3	32917.6	31889.6	34281.5	31954.2	33768.3	34789.1	34401.7	34688.6	31009.8	31641.7	27669.1	27761.8	26489.2	26483.7	27482.9	27081.1	27667	28651.1	29801.1	29602.5	28676.1	28937.4	31053.2
K00948_ ribose-phosphate pyrophosphokinase [EC:2.7.6.1]	28811.6	27907.4	28308.8	29303.2	28456	28696.2	27951.3	27852.8	28043.9	27564.3	27073.1	27733.3	30676.4	30053.3	31646.1	31402.5	30517	30632.6	30993.6	31285	31084.8	30960.3	31336.1	30654.8	29258.2	29391.7	27205.5	27766.3	27771.6	27554.7	29913.8	29464.1	29542.6	29501.2	29762.2	28887.4	29426.4	30307.8	29701.9	30934.1	30437.9	30666.9	29367.5	29889.9	29590	29615.4	29313.8	29418	29550
K00239_ succinate dehydrogenase / fumarate reductase, flavoprotein subunit [EC:1.3.5.1 1.3.5.4]	30427.7	26187.3	29135.6	28471.1	28951.9	29636.5	28982.8	28740.2	29827.1	30796.3	30530.1	29035.2	28601.2	27524.3	28943.7	28753.9	28705.5	28704.5	29131	29374.3	29328.1	29348.5	29578	28910.2	29293	29159.5	27058.2	27142.4	28206.6	27103.6	29869.2	29787.5	30499.5	29941.3	29907.5	28919.5	27673.2	28517	27555.3	28682.9	27961.5	28058.2	29425.1	29578.3	29789.6	29724.4	29205.8	29278	29870.9
K00240_ succinate dehydrogenase / fumarate reductase, iron-sulfur subunit [EC:1.3.5.1 1.3.5.4]	30314.3	26128.2	28999.9	28452.1	28870.7	29590.7	28863.2	28596.9	29683.6	30439.7	30461.1	28978.7	28609	27424.1	28945.9	28773.2	28714.7	28712.9	29141.2	29511.1	29392.1	29383.5	29676.8	28889	29204.5	29096.8	26931.5	26997.9	28030.8	26934.4	29682.9	29567.4	30406.4	29836.7	29766	28858.8	27671.3	28532.8	27574	28724.4	28001.5	28066	29414.8	29633.8	29786.8	29730.7	29152.6	29204.3	29863.4
K01783_ ribulose-phosphate 3-epimerase [EC:5.1.3.1]	27526.4	27017.7	27676.6	27756.5	27564.7	28425.9	26304.5	26060.3	25869.6	25967.1	25133.3	25911	29332.7	27767.7	29493.8	29297.7	29320.8	29306.4	28967.8	29315.3	28651.9	28718.9	29469.1	28536.6	29674.6	29822.8	27786.5	28149.4	28272.5	28252	33790.8	33105.1	32304.5	32278	31193.3	30813.3	27768	28453	28096.6	28915.4	28480.9	28529.5	28706	29136.2	29111.3	29200.7	28762.4	28890.5	29083.9
K01007_ pyruvate, water dikinase [EC:2.7.9.2]	19992.9	15868.9	20262.8	16698.8	18969.8	20222.9	21012.2	19944.3	22370	22023.4	21445.3	20837.5	6071.29	11618.6	4037	5411.17	5212.16	5867.86	10513.9	12252.6	9353.5	10148.2	19400.1	11934	68486.2	66342.4	42753.1	45318.3	29784.1	35946.6	24023	24260.4	32649.6	27303.8	24442.7	27156	11475.4	12056.2	10642.8	10501.8	10032.3	9903.22	34927	35642.7	60842.2	64587.4	60752.7	56807.1	69280.9
K01810_ glucose-6-phosphate isomerase [EC:5.3.1.9]	28287.4	25034	27458.3	27691.9	27480	28571.6	27227.5	26813.2	27562.1	28052.5	27493.9	27019.6	30316.1	24442.9	31318.8	30855.1	29883	29957.9	29398.2	29888.5	30236.9	30053.1	29922.5	28855	28738.2	28608.3	25871.3	26314.5	26465.9	26157.5	28777.6	28620.6	28979.9	28776.2	28906.3	27907.4	28590.6	29679.1	28943.2	30823.3	29953.9	30116.1	28935.7	29269.2	29285.6	29257.8	28795.3	28783.2	29104.2
K01689_ enolase [EC:4.2.1.11]	27521.7	25802	26267.1	28585.9	26827.8	28124.5	25907.2	25567.5	25633	25572	24854.6	25606.4	32144.1	27180.3	31983.4	31257.5	31991.4	31821.5	28970.6	29109.2	28826.7	28892.2	29389.1	28669.9	28719.7	28648.3	25912.9	26430.9	26179.7	26055.9	28108.5	28003.5	27946.4	27990.1	28090.3	27423.7	30305.1	30625.1	29895.5	30518.2	30597.2	30859.7	28911.7	29136.8	29136.1	29160.8	28742.1	28724.2	28960.7
K01803_ triosephosphate isomerase (TIM) [EC:5.3.1.1]	27612.2	25887.9	26348.2	27939.2	27031.3	28257	26322.9	26021.6	26317.6	25931.6	25567.1	26260.4	30207.1	27296.5	31380.3	30817	29890.3	29915.3	29254.3	29579.6	30053.2	29898.6	29696.9	28911.2	28735.3	28675	25976.5	26483.3	26301.8	26119.1	28106	28007.2	28001.2	28077.2	27961.1	27510.4	28646.5	29625.3	28637.7	30484	29647.6	29826.6	28604.8	28972.2	29122.1	29163.2	28628.6	28617.7	29051.2
K00927_ phosphoglycerate kinase [EC:2.7.2.3]	28096.1	26636.2	26782.8	29339.2	27530.8	28369.6	26563.2	26127.7	26642	25952.4	26238.1	27198.2	29375.5	27103.6	29650.8	29258	29400.3	29394.1	28498.4	28736.2	28337.6	28461.1	29162.2	28146.7	29118.9	29047.3	26125.5	26722	26910.7	26612.2	28627	28782.7	28662.4	28859.4	28231.3	27922.7	27969.1	28644.8	27899.2	29185.3	28505.6	28597.1	28846.7	29049.7	29101.1	29117.5	28940.9	28914.2	29004.2
K00600_ glycine hydroxymethyltransferase [EC:2.1.2.1]	28299.6	26344.9	26947.4	28130.6	27458	28598.9	26810.5	26372.4	26820.3	26396.7	25911.8	26491.7	29178.5	28280.8	29391.8	29194.5	29049.3	29066	28723.3	29081.2	28930.1	28971.5	29403.7	28352.7	28853	28826	26296.3	26651.8	26717.8	26385	28219.3	28154.1	28330.7	28265	27941.2	27561.5	26583	27759.5	27081.3	28395.5	27868	27739.7	28607.1	29020.2	29162.7	29274.7	28714.3	28705.2	29042
K01491_ methylenetetrahydrofolate dehydrogenase (NADP+) / methenyltetrahydrofolate cyclohydrolase [EC:1.5.1.5 3.5.4.9]	27236.8	24956.6	26128.5	27566.4	26554.5	28117.8	25439.4	25067.4	25280.1	25003.6	24632.2	25226.4	29311.3	26191	29511.2	29323.8	29338.8	29434.1	29170.2	29549.3	28780.4	28981.6	30332.2	28561.5	28577.6	28498.8	26201.7	26677	26085.8	25930.7	27667.2	27823.2	27999.8	28043.2	27870.1	27301.7	27932.6	28545.3	28203.5	28968.8	28639.4	28743.6	28708.7	29144.7	29112.1	29147.5	28741.2	28718.2	28820.7
K01903_ succinyl-CoA synthetase beta subunit [EC:6.2.1.5]	26965.4	23828.3	25377.9	26676	26041.5	27890.4	25529.8	25003	25041.6	25340.2	24423.3	24572.3	29129.5	26255.3	29362.5	29016.7	29083.7	29077.9	28193.6	28504.8	28268.6	28367.2	29086.2	27773.8	28582.8	28519.7	25448.1	25998	25450.6	25276.2	27957	27613.6	27611.5	27594.6	27644	26668.5	25879.2	27299.8	26556.1	28196.2	27613.5	27670.1	28223.2	28638	28983.2	29066.4	28297.9	28173.3	28891.4
K01902_ succinyl-CoA synthetase alpha subunit [EC:6.2.1.5]	27050.9	23440.8	25336.9	26746	26123	27905.4	25409.8	24900	24969.6	25177.2	24409.3	24573.8	29127.5	26301.3	29362.5	29019.2	29085.7	29073.9	28228.6	28524.3	28251.6	28364.2	29130.7	27995.8	28515.8	28420.2	25518.6	26004	25321.1	25095.2	27495.5	27422.1	27567	27532.6	27513	26467	25909.7	27320.3	26570.6	28205.7	27614.5	27691.1	28287.8	28675	29004.7	29081.4	28356.9	28225.8	28837.9
K02437_ glycine cleavage system H protein	26927.1	24658.5	25691.7	26516.8	26222.8	27980.5	25379.9	24867.1	24890.6	24842	24211.8	24744.1	23830.1	26978.9	20627	22278.7	24214.5	22968.8	25120.4	25675.4	24039	23439.1	27963.6	25927.3	28605.8	28495.6	25647	26143.7	25656.9	25678.2	27569.3	27462.1	27780.1	27745.8	27330.6	26704.9	26165.6	26424.3	26273.9	26071.2	26792.4	26925.8	27515.7	27740	28425.1	28572.4	28298.9	28376.9	28632.8
K00605_ aminomethyltransferase [EC:2.1.2.10]	21563.1	23899	25067.2	24237.4	22923.3	13843.7	21710.9	24577.5	20246.5	23884	23361.9	18497.8	20617.8	26936.7	18566.8	19987.1	22993.3	21653.8	24781.3	25407.2	23691.5	23087.2	27812.2	25500.5	28987	28939.9	26357.3	26749.8	26483.5	26536.1	30052.5	29530.1	29377	29151.6	28677.3	28216.3	24308	24672.3	24310.9	24286.9	24968.4	25090.7	27286.2	27516.2	28314.9	28486.7	28127.7	28240.5	28494.9
K00297_ methylenetetrahydrofolate reductase (NADPH) [EC:1.5.1.20]	21258.3	21725.7	21020.8	25284.9	21333	22777.5	22866.1	20865.2	23267.1	20517.7	18473.3	25434.6	25613.8	18139	26057.9	25756.9	27899.3	27881.8	27375.1	27877.3	26289.6	26778.4	29419	26332.5	27840.5	27776.7	24306.7	25132	23515.1	24124.7	21679.5	23900	23610.2	24083.9	22590	22852.1	23910.8	24847.2	24783	25267.5	24883.6	24563.9	27657.8	28341.4	28521.5	28779.7	28173.4	28283	28227.4
K00850_ 6-phosphofructokinase 1 [EC:2.7.1.11]	21224.3	26811.9	23640.3	25243.1	22406.9	13452.7	20667.3	23600.8	20469.7	21879.5	21434.8	19050.3	20658.1	30510.3	18380.6	20041.7	22165.1	20628.7	22619	22128.4	21770.9	20721.5	23995.2	23358.2	28272.3	27985.7	25538.9	25977.3	25738.9	26033.8	26333	25285.6	26370.1	25901.7	26381.9	26909.2	22976.9	22675.2	23029.7	22702.5	23588.5	23917	25173.8	24142	26300.9	26751.7	27567.6	26717	29022.1
K00241_ succinate dehydrogenase / fumarate reductase, cytochrome b subunit	25787.5	22490.4	24430.4	21110.8	24422.6	27766.6	23839.8	23345.7	23163.7	23884.6	22412.6	22729.3	20317.3	25851.7	21068.8	22061.4	20011.8	20727.3	23599	24854.1	22943.5	23947.3	26735.4	21955.8	27925.2	27970	25141.8	25613	24677.1	24815.3	26382.1	26007.2	26352.2	26222.3	25993.9	25801.8	19810.7	20095.3	18846.4	19113.9	19029.4	18604.3	23481.6	24751.3	27815.1	28028.6	26338.7	26331.4	28549.4
K01624_ fructose-bisphosphate aldolase, class II [EC:4.1.2.13]	22764.4	23039.4	20741.3	24571.8	21526.1	26144.4	21479.7	21120.2	21422.3	19817.8	19004.3	22045.2	23498.2	16512	25167.1	25037	25488.5	25440.5	23719.2	24812.1	25600	25870.6	26045.7	23588.5	27184.6	26988.9	23222.5	23905	22451.1	22823.9	21110.1	21659.3	21989.7	21750.1	21772.4	22153.8	22633.5	23846.7	23665.2	25254.5	23960.9	23738.3	26466.3	27066.6	28265.3	28594.5	27213.4	27042.2	27821.5
K00024_ malate dehydrogenase [EC:1.1.1.37]	23727.6	21353	22073.9	23988.7	22782.6	26293.9	21766.9	21125	20298.6	20441.1	19081	20638.2	21756.8	22452.3	17735.3	19750.6	22412.5	21374	22283.3	23128	20606.5	20128.1	26441.1	22239	27728.9	27745.6	23927	24711.1	23207	23692.6	25909.4	25698	25479.5	25792.9	25527.4	24989	21225.7	21503.5	22415.6	21927.4	22408.5	22362.9	24842	24887.3	26045.3	26488.4	27094.5	26846.3	27340.9
K00161_ pyruvate dehydrogenase E1 component alpha subunit [EC:1.2.4.1]	22987.9	19674.2	21742.1	14704.6	22938.6	20557.8	18050.3	19245.7	19471	22365.6	22339.7	16749	17859.2	26504.9	20297.2	20222.8	18592	19151.5	21620.4	20280	22557.3	23348	13257.1	22350.9	29767.5	29396.9	29826	28321.6	30775.6	28196.1	27185.7	27967.3	28665.3	28010.1	23909	25866.1	18279	18476.4	16552.4	16859.5	17845.9	17396.8	24469.9	24736.8	26894.4	27377.6	26642.5	26080.1	29671.2
K00658_ 2-oxoglutarate dehydrogenase E2 component (dihydrolipoamide succinyltransferase) [EC:2.3.1.61]	26858.4	23913.2	26776.3	26818.7	26281.7	27847.8	25932.5	25568.3	25752.2	27315.3	25081.8	23681.9	30658.9	23221.9	31310.6	31261	33281.3	32618.3	30722.7	30743.9	30387.7	30421.6	30375.2	29085.1	7729.67	8544.38	16175.8	15672.9	21902.8	19054.6	29974.4	28883.2	25459.2	26537.2	30072	26216.1	28967.9	29874.3	29793.3	29658	31085	31291.4	21492.6	21345.3	11532.4	9696.57	10377.8	12051.6	8235.72
K00162_ pyruvate dehydrogenase E1 component beta subunit [EC:1.2.4.1]	22727.4	19035.5	21510.3	14466.2	22655.2	20448.9	17841.1	19010.7	19155.6	22282.1	22193.2	16490.1	17839.7	25466.3	20277.2	20194.3	18549.3	19117.5	21455.7	20079.7	22415.8	23194	13120.1	21714.3	29543.8	29162.9	29479	28010.2	30344.3	27693.3	26359	27552.6	28152	27546.3	22930.7	25296.1	18195.4	18442.4	16495.7	16817.5	17778.7	17347	24394.4	24686.6	26860.7	27363.5	26555.1	26015.5	29538.4
K01681_ aconitate hydratase [EC:4.2.1.3]	31703.2	23335.4	26001.7	27833.4	29377.9	41888.2	28086.9	24237.5	29127.8	25736.3	23854.3	30167.9	28649	27560.1	28893.6	28762.4	28474.2	28529.4	27853.5	28494.6	27445.1	27319.8	29010.5	26856.3	7322.1	8149.74	14489.7	13850.4	19943.6	16934.3	25950.4	25919.7	22779.5	24539.5	25083.2	22838.3	25253.3	26711.9	26034.6	27596.8	26914	26997.8	19411.7	19645	10360.2	8732.34	9722.08	11304.8	7412.76
K00036_ glucose-6-phosphate 1-dehydrogenase [EC:1.1.1.49 1.1.1.363]	15741.9	19161.2	18678.5	15135.3	17348.1	7860.75	17468.6	19060.2	19940	20914.1	22768.8	18656.3	17908	22567.3	22642.3	21422.2	16927.3	17395.4	22328.3	24215	24269.5	24377.2	26376.5	21911.4	28383.5	28033.8	26493.8	25544.7	27321.3	25371	23963.2	23392.8	25157.9	24115.4	21280.4	22543.3	17824.5	17913.1	16245.5	18351.6	18212.6	18419.9	21400.2	22990.8	25990	26835.1	25308.5	25103.6	28468.9
K01679_ fumarate hydratase, class II [EC:4.2.1.2]	23803.7	20206.4	22338	18257.7	22971.6	26975.3	22444.7	21729.3	22083	22701.7	20810.1	21469.6	14381.5	23381.3	17236.3	17105.9	12516	13476.2	21581.3	23276.2	20778.8	21591.8	25600.9	19863.8	27040.3	27028.7	23659.6	23791.2	22716.8	21793	20978	21399.7	23156.2	22465.5	20961.3	21580.9	15050.9	14687.3	15573.5	15116	15013	14857.3	20103.6	21855.2	26452.7	27050.5	24779.9	24743	27405.9
K00033_ 6-phosphogluconate dehydrogenase [EC:1.1.1.44 1.1.1.343]	20180.9	17710.5	20932.5	15002.5	20908	14685.2	19058.9	20276	22356.4	24631.2	26405.6	20027.7	17187	20852	21205.9	20102.3	17367.8	17478.3	18320.8	16171.9	20931.6	21111.6	8478.97	18648.4	28056.5	27131.1	26347.5	24620.1	27259.6	24237.1	23525.2	23118	25643	24284	21428	22792.6	16318.2	16489.2	15002.3	16936.7	16712.2	16945	21866.6	21779.2	26107.3	26731.4	25469.2	24466.3	29191.7
K01595_ phosphoenolpyruvate carboxylase [EC:4.1.1.31]	19604.5	17603.4	19212.7	20449	18565.1	20046.8	20931	20554	20701.5	21312	20256.7	20658.6	14975.1	12800.6	14467.2	14606.8	15339.8	14907.6	19960	21358.7	19722.1	19022.5	25487.4	20435	26946	26666.5	23440	23670	22260.3	22359.8	19997.2	20833.2	22247.2	21407.9	20757.3	20433.8	20235.7	20608.3	20231.3	20681	20260.1	20496.6	23924.4	23878	25663.9	26098.4	26414.5	26145	27031.8
K00925_ acetate kinase [EC:2.7.2.1]	25434.8	22109.5	23619.8	23335.3	23901.2	27127.8	24654.4	25601.6	23595	24199.7	22123.3	23561.2	9087.34	17405.3	8438.67	10032.8	10939.8	10219.4	12723	12024.7	12925.7	12854.4	6958.43	14011.2	27136.8	26817.4	22655.5	23007.4	22075.1	21666.4	21971	22412.9	23390.4	23311.4	21813.5	22771.3	15636.1	15292.3	14269.2	14568.3	13949.9	14043.3	19891.7	20176.5	26759.8	26825.9	24856.5	24789.2	27578.5
K01961_ acetyl-CoA carboxylase, biotin carboxylase subunit [EC:6.4.1.2 6.3.4.14]	25549.2	20709.4	22765.3	17968.9	22513.4	27936.5	21375.3	20524.1	19052.2	20217.6	17478.9	19138.3	11836.7	29092.6	8116.09	11543.1	12297.4	11510	15640.5	18021.4	12450.3	12969.8	23931.3	15184.9	26443	26585.9	21764.1	23083.5	18674.1	21484.5	25600.8	24312.2	24722.2	24583.1	23983.5	24046.2	13543.8	11194	14370.6	10864.5	13481.4	13201.4	16379.1	17646.3	23487.2	24242.2	23863.1	23516.3	26225.6
K01963_ acetyl-CoA carboxylase carboxyl transferase subunit beta [EC:6.4.1.2 2.1.3.15]	23480.3	19497.1	21963.5	18690.1	21909.7	26193.5	22375.8	21693.4	20941.7	22315	20415.4	20712.7	10567.4	21064.6	7452.17	10483.9	12800.8	12281.1	16235.9	18117.6	13177.5	13637.5	23409.8	15816.7	26269.4	26133.2	21130	22296.4	18520.8	20384.6	21604.4	21271.5	22402.8	22154.4	22621.9	21813.5	14805	13682.4	14342.6	12054.7	13847.6	13424.6	18769.6	19463	24280.2	24765.2	24734.2	24472.8	26592.3
K00121_ S-(hydroxymethyl)glutathione dehydrogenase / alcohol dehydrogenase [EC:1.1.1.284 1.1.1.1]	27418.8	15065.6	24576.6	16295.9	24672.9	30783.7	26454.7	22276.8	34011.9	30260.2	31851.7	32492.3	6556.55	11457.9	5001.93	6016.66	6253.8	6746.97	15127.1	17402.2	11471.8	11937	25091.2	14659.3	26549.2	25827.8	21257.5	20854.5	21364.8	19729.5	18789.9	19045.2	23650.5	20423.6	18703.2	18244.5	13031.1	13401.5	11366.9	10068.7	11196.9	11482.1	19075.4	19471.6	23507.9	23954.4	24535.8	24030.8	27395.6
K00281_ glycine dehydrogenase [EC:1.4.4.2]	11348.8	15147.8	15798.4	17713.4	13005.2	4731.25	14283.4	16987.1	12768.4	17092.9	15227.4	11394.6	20017.1	10541.4	17908.5	19163.6	22048	20716.4	18549.7	19841.2	19705.9	19441.2	23764.8	19027.1	25478.7	24729.2	20403.8	20949.3	18794.8	19308	14792.7	16559.5	17896.4	17005.6	17236.8	16889	21651.6	22462.4	22305.1	22801.3	23025.4	23008.7	24729.5	24877.1	27100.4	27449.8	25943.8	25741.5	26373.9
K00074_ 3-hydroxybutyryl-CoA dehydrogenase [EC:1.1.1.157]	28919.2	24422.1	25836.8	26610.9	25691.4	21803.8	25467.1	25286.8	30402.3	25232.7	24335.8	29451.4	16799.5	27976.9	14229.3	17433.2	15518.7	16760.4	27000.5	31019.6	25155.7	25732.2	43599.7	25226	7159.08	7784.56	15911.5	14916.9	22127.7	18025.4	20230	21837	19833.4	20124.3	22074	18925.5	19788.2	21379.6	20914.2	20718.6	21715.3	20989.5	17582.9	19065	10057.1	8281.39	9234.72	11667.4	7900.63
K02160_ acetyl-CoA carboxylase biotin carboxyl carrier protein	24888.3	18473.9	21143.6	17651	21092.8	27478	20802.7	19875	18744.1	19773.4	17171.2	18499.2	9259.95	22829.8	6685.17	9655.94	11638.2	10808.6	15657.5	18026	12323.2	12876	23911.2	15436.7	25647.2	25634	20157.9	21583.7	16973.5	19486.7	20188.2	19607.5	20948.7	20796.9	20856.1	20616.8	13040.7	10723.9	13405.6	10117	12626.1	12405	16351.6	17607.3	23578.9	24292.2	23789.3	23460.8	26247.3
K00831_ phosphoserine aminotransferase [EC:2.6.1.52]	22164	19248.5	20891.7	23265.6	21905.3	25365.5	21561.1	20593	21227.8	21471.8	19766.2	20856.6	24146.1	18684.5	26257	24925	24294	25041.8	27680.1	28308.5	27764.1	27722.6	28951.4	26304.9	5380.29	5982.08	10932.5	10707.6	15619.8	13236.3	15926	16565.1	15087.5	15456.6	18258.9	15376	22606.5	25089.8	23679.4	25870.9	24852.5	24735.9	18530.9	19108.4	10048.4	8565.26	8573.32	10129.1	5916.17
K00164_ 2-oxoglutarate dehydrogenase E1 component [EC:1.2.4.2]	21365.4	17080.1	18952.3	21503.7	20304.9	25337.6	19169.2	18317.3	17305.2	17791.3	14891.1	16661.1	25662.3	17357.8	27012.6	26438.8	27352.4	27285.2	26872.3	27569.9	26579.6	26447.2	28402.7	24963.7	5367.34	6178.66	11454.1	11274.6	15250.8	13324.9	16031.1	17343.7	14302.6	15964.3	17657.7	14970.5	23022	24449.1	23713.3	25183.7	24771.2	24796.4	17862.8	18474.7	9762.41	8400.91	8535.18	10293.6	6060.56
K01962_ acetyl-CoA carboxylase carboxyl transferase subunit alpha [EC:6.4.1.2 2.1.3.15]	19177.2	15845.7	17716.8	15131.1	17760.5	24483.3	18122.5	17128.8	15188.9	16272.1	13354	15614.7	8919.71	17684.7	6320.42	9183.29	11087.7	10195.8	14355.5	16710.6	11356.7	11801.8	22456.7	13565.5	24938.4	24987.9	18872.6	20499.5	15020	18177.3	18239.3	17839.6	18820.1	18948.2	19060.8	18778.4	11106.7	9167.78	12166.8	9115	11302.8	10971	15312	16678.5	22914.4	23819.1	23032.4	22726.8	25163.8
K01808_ ribose 5-phosphate isomerase B [EC:5.3.1.6]	16233.2	17361.8	15802	17595	16444.9	12267.5	13606.6	14885.5	15884.3	15555.6	17202.6	14967.7	27013.6	22142	30597	28708.3	27499	27232	22522.7	19470.1	25692.1	24859	11919.5	22381.9	5472.74	5628.25	10969.5	10237.3	16159.5	13667.5	18581.9	17926.5	15717.1	16493.8	17283.7	16788	23633.6	25439.8	22770	26202.2	25224.2	25898.1	16684.9	15470.7	7982.2	6892.41	7830.44	8171.54	6425.54
K00163_ pyruvate dehydrogenase E1 component [EC:1.2.4.1]	19162.9	13951.2	18594.8	20427	18397.3	19804.6	20065.9	19017.4	20216.6	20965.2	19277	19120.8	21987.4	8092.52	24135.5	22056.6	20291.3	21443.2	24090.8	28685	24601.5	24585.8	39844.6	22591.3	5016.19	5416.51	10161.5	9233.01	14105.2	10999.6	14694.9	15597.9	14485.7	14785.9	16065.9	12246	20064.9	23252.5	20748.3	24457.3	21579.1	21566.5	16756.2	18078.9	9426.57	8019.66	7610.05	9555.3	5269.1
K00140_ malonate-semialdehyde dehydrogenase (acetylating) / methylmalonate-semialdehyde dehydrogenase [EC:1.2.1.18 1.2.1.27]	16231.2	14574.2	18201.7	19505.8	15577.5	9421.64	17642.8	18456	19434.6	18575	18433.4	19109.4	21681.5	11416.3	23935.3	22084.1	20293.2	21489.6	25494	30168.5	25147.2	25359.6	42070.1	23496.9	4954.31	5364.18	9944.09	9250.08	14344.6	11190	16393.5	17505.7	15758.3	15984	16907.9	13897.3	20291.7	23359.7	20819.7	24209.6	21717.2	21664.2	16668.5	18271.2	9436.41	8004.24	7546.41	9447.48	5161.35
K01966_ propionyl-CoA carboxylase beta chain [EC:6.4.1.3 2.1.3.15]	16215.6	17215.2	18120.6	18775.1	15310.4	7305.39	15713.1	18362.5	14892.3	17953.9	17419.8	13533.3	23868.1	16946.2	25095.8	23847	20776.2	21929.4	22982	24143	22106.5	22543.9	26418.6	20693	5336.58	5801.55	10924.7	10469	15568.4	13098.4	19245	19124.4	17260.5	17409.2	19033.5	16921.7	19771.2	22124.9	20672.4	23025.9	21123.5	21049.8	13575.3	14681.8	8500.84	7148.99	6298.3	7651.98	5169.68
K01625_ 2-dehydro-3-deoxyphosphogluconate aldolase / (4S)-4-hydroxy-2-oxoglutarate aldolase [EC:4.1.2.14 4.1.3.42]	7686.32	12062.5	9698.63	10406.3	8714.93	3961.94	8468.09	9599.98	8144.59	9096.12	8692.1	7765.52	11903.3	13320.7	10863	12048.3	14542.1	13687	14450.1	16595.7	13826.2	14047.3	22469.9	13856.8	25059.6	24599.5	19283.5	19923.7	16985.1	18154.8	10233.6	12093	13920.6	13237.3	10999.8	12492.1	15588.1	15134.1	13251.3	12237.4	14249.2	14244.9	18257.8	18998	22846.6	23913	23767.9	23005.8	25620
K00027_ malate dehydrogenase (oxaloacetate-decarboxylating) [EC:1.1.1.38]	17194.3	12103.7	10995.2	15228.3	13606.1	20447.4	12403.7	9617.78	16342	10950.5	13671	17473.1	10899.7	11890.7	10383.7	9279.31	11454.7	11122.2	9394.3	7529.14	10690.3	9833.2	4636.63	11403.4	25011.8	24250.5	18851.4	18603.8	16991.5	16377.4	12625.7	11965.3	14518.7	12938	12391.2	13444.8	12734.5	14535.7	12156.6	14175.6	12760.2	13286.4	19798.7	18296	22528.8	23568.2	23815.7	22256	25274.3
K01057_ 6-phosphogluconolactonase [EC:3.1.1.31]	8878.81	11494.1	11525.8	9361.9	10595	4169.24	11267.3	12265.1	12698.4	13776.8	15116.1	11664	9420.66	10339.2	14024.2	11971.6	9118.41	10252.3	13057.9	12036.6	14176.1	14826	7772.47	12775	25502.2	24828.5	19623	19711.2	18191.2	18180.6	15457.9	15114.8	17065.7	16023.7	14468.4	15432.4	10619.3	10691.4	9884.92	10595.6	10167.8	10421.1	17259.9	17929.7	23772.3	24757.2	22977.6	22048.5	25955
K00261_ glutamate dehydrogenase (NAD(P)+) [EC:1.4.1.3]	12039.2	11767.4	11779.2	12903.6	11077.8	14956.2	11551.3	12355.5	7941.73	10602.9	8816.09	7818.4	11870.6	12616.5	8649.08	11118.3	12455.2	11113.8	10148.1	12113.8	8194.15	8598.32	18665.4	9890.81	24613.2	24245	17878.9	18888.4	13522.4	15190.7	20294.4	19068.8	19872.5	19470.1	18569.9	18274.1	10624.8	8979.22	11154.7	8546	10468	10347.5	13810.1	14621.9	21954.6	22991.2	21977.5	21043	23940.9
K00855_ phosphoribulokinase [EC:2.7.1.19]	4729.27	7716.62	7270	5963.54	5007.76	1606	7129.93	9169.75	4862.92	7206.24	6265.57	4764.57	208.72	2994.85	121.17	353.17	270.79	281.04	3117.93	3190.56	3173.61	3368.28	1938.33	4257.21	43585	42188.8	24373.8	26711.4	13991.4	19708.5	8405.5	8646.13	14923.1	12119.5	9846.66	12982.3	2986.47	2250.58	3263.52	2484.02	1965.61	1874.13	18811.5	19767.9	38552.2	41643.9	38260	35523.8	43581.4
K01834_ 2,3-bisphosphoglycerate-dependent phosphoglycerate mutase [EC:5.4.2.11]	17500.7	11377.4	15248	13376.7	16312.5	17177.1	12396.3	12964.5	12969.4	15090.9	14856.9	11255.1	20930	12757.6	23408.8	21093.5	19619.8	20893.2	21647.4	23096.6	22337	22094.4	26101.8	20728.6	4551.75	4760.45	10187.5	8926.13	13081.4	10347.3	14244.1	14227.3	13159.2	13319.9	13860.4	11156.4	17217	20279.5	17522.9	21166.6	19174.5	19156	15112.7	15877.8	7294.09	6419.78	6660.63	7997.16	4105.29
K01807_ ribose 5-phosphate isomerase A [EC:5.3.1.6]	14102.5	11711.4	13618.2	12323	14270.5	21773.9	14982	13618.6	13202.4	12562.1	10519.8	13330.4	5058.91	8193.86	3535.19	4561.07	4085.1	4278.74	9005.38	11861.3	7024.81	7502.41	19083.7	8950.96	24288.4	24237.8	17423.4	18612.5	12887.3	15625.7	13926.3	13938.5	15352.7	14559	14068.1	13702.1	7826.61	7101.75	8146.26	7139.1	7510.15	7173.58	13049.6	14398.3	21825.2	22826.9	21516.2	21130.6	23572.1
K01079_ phosphoserine phosphatase [EC:3.1.3.3]	16825.4	12507.5	15590.7	18373.2	15581.2	18694.9	17673.9	16815.4	17704	17797.9	16460.9	17545.4	20980	8355.66	23620.1	21100.5	19400.5	20156	20913.5	22911.2	22171.8	22152.4	25971.4	19777.4	3613.14	3923.71	7577.14	6922.77	10827.4	8344.01	12076.9	12461	11922.6	12012	13806.4	10892.3	17744.8	19549.1	19881.5	22434.3	20793.7	21125	13184.8	14364.3	8009.53	6921.93	5951.42	7547.32	3708.46
K11263_ acetyl-CoA/propionyl-CoA carboxylase, biotin carboxylase, biotin carboxyl carrier protein [EC:6.4.1.2 6.4.1.3 6.3.4.14]	10817.9	8751.08	10850.3	13036.5	11160.6	5288.78	10413.2	11243.4	14458.6	14794.1	16645.9	12099.7	19610.7	5881.09	23666.6	20403.6	19395.4	20238.2	22145.7	22396	24897.2	24203.3	24127.6	22186.7	4616.45	4300.74	9921.83	7695.29	15775.8	10249.6	10180.7	10411.1	11033.6	10105.7	11026.3	9227.57	18047.2	21587	17267.2	21915.5	19205.6	19544.8	19609.8	18656.5	8608.66	7629.32	8176.33	8985.33	5395.1
K03841_ fructose-1,6-bisphosphatase I [EC:3.1.3.11]	11724.6	10750.2	11338.9	12142.7	10816.1	16399.7	13043.3	11791.6	10657.8	10751.1	8476.43	11638.9	6314.89	6226.71	4669.42	6470.67	6373.12	6250.21	11848.6	14402.6	9983.1	10467.5	20199.1	10691	23054.3	22755.2	14592	16561.9	9972.96	13547.9	9758.87	10516.8	12822.4	11884	11984.7	12190.1	6924.96	6818.4	8494.36	7120.27	8296.78	7764.37	13844.3	15451.4	22134.6	23218.8	21335.5	20843.6	23082.2
K15633_ 2,3-bisphosphoglycerate-independent phosphoglycerate mutase [EC:5.4.2.12]	15546.9	13744.1	12351.7	12474.1	13777.6	23064.9	13185.6	11870.5	12137.9	10569.6	8576.06	12837	3124.26	13253.1	2754.89	3822.79	4327.25	3732.12	4547.72	4084.31	4691.84	5124.47	2466.1	5195.35	23624.8	23350.5	16138.6	17612.5	12190.1	15128.3	13215.6	12578.6	13649.9	13249.3	14096.1	15845.2	7602.55	5938.58	8001.8	5580.91	7096.62	7002.87	12341.7	12061.3	21334.9	22369.8	21074.4	19681	24527.1
K00123_ formate dehydrogenase major subunit [EC:1.17.1.9]	16222.2	17757.5	20185.2	17581.2	17505.5	6672.16	18106.2	20840.9	14939.3	18159.3	16350.2	13729.5	8991.37	26618.9	7021.92	8840.34	6362.34	7235.91	16037.1	23034.8	13132.6	13497.6	38272.7	14839.8	5022.41	5907.16	9329.62	9185.37	11215.5	10576.4	23693	21844.4	18510.7	20082.2	20465	16930.1	9737.5	10023.7	11020.2	10622.4	10939	10554.7	6763.42	9486.8	4960.75	4132.64	4538.38	6734.47	3341.8
K00851_ gluconokinase [EC:2.7.1.12]	9954.78	8378.1	9836.94	6069.27	9772.1	10102.9	8499.99	9006.12	10239.5	10104.4	10857.1	8705.63	3801.84	9548.81	5686.74	5645.91	3020.54	3108.19	9948.09	12297.8	10191	9880.61	19138.8	9953.98	23930.5	23157.9	17939.5	17858.3	14517.3	14457.3	9916.82	10346.4	14307.5	12254.4	9862.54	11016	5229.88	6001.86	5334.73	6690.45	6477.62	6579.81	13247	14219.1	20816.8	22299.5	20920.6	19865.3	23435.2
K03781_ catalase [EC:1.11.1.6]	27974.8	11257.7	17861.8	13276.9	20221.6	35140.5	21380.2	15308.1	29099.8	20292.6	21047.3	30994	5570	14408.2	5944.25	6950.75	4799.36	4785.01	17491.9	23522	14970.9	14985.1	38223.5	16024	3894.3	4291.54	8770.45	7555.23	11617.2	8745.09	10654.4	11630.7	12788.3	12412.1	11507.4	9616.73	7703.62	8247.56	7861.17	8186.13	9058.07	8862.38	7925.24	9902.92	4129.34	3654.59	4347.48	5677.81	3340.87
K00029_ malate dehydrogenase (oxaloacetate-decarboxylating)(NADP+) [EC:1.1.1.40]	16018.4	16651.4	19223.6	18489.4	16210.9	17875.6	19639.7	20223.9	15076.9	17943.9	12640.3	15083.6	7454.45	12430.9	4975.01	7874.85	6657.41	6781.25	15763.6	22222.8	12374.3	13191.1	37841.3	13202.9	3680.03	4826.32	7734.69	8975.47	9392.44	10233.6	16755.4	17363.2	14995.8	16222.2	18026	15275.6	9094.55	8544.84	11595.7	9554.19	10364	9936.42	6638.44	9153.25	5794.61	4629.51	4211.79	6228.8	2896.95
K01847_ methylmalonyl-CoA mutase [EC:5.4.99.2]	20966.9	17388.9	21147.7	15888.5	16803.4	9751.72	19190.1	21647.2	18063.3	23804.2	23406	16779.4	6212.71	11067.6	4105.17	6706.84	6562.87	6534.03	17215.8	19448.4	13193.9	13459.8	23702.8	15237	3548.49	3816.81	8132.88	7865.52	10885.5	9403.72	12518.9	13362.2	14476.5	14176.4	15090.1	13375.1	8081.04	7947.19	9627.93	7487.75	9399.12	8865.45	8218.88	9306.89	5424.35	4428.59	4767.4	6045.98	4267.99
K01682_ aconitate hydratase 2 / 2-methylisocitrate dehydratase [EC:4.2.1.3 4.2.1.99]	9586.8	9053.95	8656.92	10445.2	8497	15445.7	10561.4	9196.61	9057.42	7435.45	5796.86	10183.1	4666.89	2466.46	3046.67	3901.42	3404.46	3717.21	5722.18	8783.06	4958.19	5581.7	16989.7	5145.54	22402.7	21919.9	13447.3	15119.2	8799.74	11942.5	7943.37	8423.03	10205.2	9119.72	9431.39	9843.09	6442.97	5770.66	6936.44	6377.69	6136.61	5909.79	11317.9	12652.4	21011.2	22165.3	20233.4	19531.2	22420.5
K01006_ pyruvate, orthophosphate dikinase [EC:2.7.9.1]	11937.2	13693.4	13346.9	11898.8	13307	5118.08	11947.4	12906	12428.7	13938.4	13976.1	11494.4	11994.9	19967.6	9153.55	10371.6	11742.8	11378.5	11444.6	10509	9534.53	9221.88	6882.49	12167.4	5368.55	5678.41	9864.22	8939.88	14199	11491.7	17355.1	16573.8	14767.1	16067.7	14722.7	14322.2	11455.5	11360.7	9430.31	9251.13	10572.9	10575.5	8816.74	8414.07	3561.52	2888.72	5132.79	5767.52	4874.08
K00242_ succinate dehydrogenase / fumarate reductase, membrane anchor subunit	15764.5	10381.5	15029.3	13106	14454.8	18233.5	18069.4	16934.5	17280.6	18080.3	16335.8	16908.3	10564.5	7948.59	13685	12591.2	8787.88	10427.8	14565.4	17663.8	14553.6	15439.9	22858.2	12548.5	2953.36	3541.18	6269.73	6154.09	7700.07	6566.18	10618.4	10988.9	10298	10717.2	11633.1	9284.25	8153.72	9417.07	8938.1	10707.4	9153.94	8860.62	6691	8791.42	6000.08	5069.18	3428.22	4920.16	3000.56
K07516_ 3-hydroxyacyl-CoA dehydrogenase [EC:1.1.1.35]	10018.2	12185.6	14157.9	11298.7	11350.6	8968.19	10684.9	12866.2	7088.83	11669.6	6800.76	5706.9	7374.75	13138.2	4890.41	8043.35	6288.92	6433.63	17382.7	26865.9	12699.4	13576	51925.7	14043.2	3220.14	4172.35	7463.47	8153.16	8022.79	9283.59	13459.7	13375.6	12223.1	12720.7	14224.7	11267.4	7413.49	7247.16	9812.27	7719.93	8874.02	8097.56	6077.01	9395.11	4351.09	3812.34	3651	5552.97	2352.44
K01638_ malate synthase [EC:2.3.3.9]	17663.9	11825.3	14544.7	13802.5	14495.9	20319.9	15402.1	14197.6	15390.2	14664.9	13214.6	15384.6	5284.85	10184	4205.25	5461.84	4535.92	5049.49	11145	14732.5	10222.5	10714.3	21501.5	10134.2	3458.67	3804.48	8615.96	7734.38	10899.9	8607.48	12941.4	12813.3	12032.2	11882.5	13279.2	11265.1	6480.77	6744.16	7609.8	7481.64	7585.9	7259.51	6212.1	7767.69	4376.41	3546.03	3379.28	4680.98	2910.33
K01070_ S-formylglutathione hydrolase [EC:3.1.2.12]	6961.17	4485.66	5066.09	4316.81	6323.34	15049.5	7218.79	4047.19	7095.77	4671.11	3866.94	8605.08	1766.64	4400.74	1053.84	2030.59	1214.81	1311.79	6840.1	10014.3	4744.78	5109.7	18698.6	5623.04	22140.4	21762.4	12960.3	14404.6	8066.36	11328.1	4514.14	4952.86	8323.8	6985.55	4999.23	6488.67	3559.22	2697.41	3540.54	2051.54	2940.28	2791.21	10343.6	11932.9	19329.2	21056	19738.4	18805.2	21926.7
K00174_ 2-oxoglutarate/2-oxoacid ferredoxin oxidoreductase subunit alpha [EC:1.2.7.3 1.2.7.11]	12095.9	13939.8	12392.8	11280.1	13745.6	9472.67	10193.1	10645.7	12285.4	10971.7	12897.8	11555	8575.06	22021	6382.33	7432.59	5580.91	6162.57	9711.69	7856.11	7986.41	7957.91	5557.74	9793.44	4462.93	4626.09	8337.24	7508.31	12374	9579.51	14991.3	13569.5	12777.1	12713.4	13059.1	13031.1	8329.84	9340.58	7321.4	8214.17	7486.02	7431.54	8253.47	7349.54	3382.7	2688.65	4647.8	4805.82	3932.54
K01637_ isocitrate lyase [EC:4.1.3.1]	18687.8	10950.7	15859.6	13420.3	14568.4	20269.1	17671.8	16478.4	18189.8	18647.1	17795.8	18076.1	4295.8	7707.69	2950.75	4365.67	3715.37	4088.78	9617.19	13061.4	8005.85	8555.2	20568.3	8565.7	2697.51	2991.55	6091.82	5657.67	7992.4	6455.26	13065.3	12744.5	12524.9	11960.1	13995.5	11138.6	5830.05	6092.34	6869.54	6419.7	6500.96	6263.13	4974.93	6308.69	3876.25	2912.27	2858.73	4074.65	2798.66
K01676_ fumarate hydratase, class I [EC:4.2.1.2]	14731.6	10395.9	11116.3	15617.7	11319.6	18275.9	11722.6	10423.1	9997.89	8832.51	6614.24	11082.1	13286.4	9340.95	10791.1	11026.2	12190.6	12206.7	10857.3	13642	9607.97	9603.56	21135.8	9902.68	1987.79	2354.83	3486.06	4064.83	4872.15	4738.68	7720.1	8743.76	6480.3	7334.67	9460.26	7022.52	14054.7	14913.3	14785.1	15436.5	14656.7	14716.3	7023.38	7861.28	4156.03	3227.69	3609.17	4609.98	2092.38
K02446_ fructose-1,6-bisphosphatase II [EC:3.1.3.11]	11864.9	8344.92	9520.24	8054.8	11880.5	14315.9	7455.65	7846.78	9933.26	9080.05	10038.6	7929.95	12455.6	11740.9	16411.2	13743.1	11627.4	12978.4	10088.1	8861.51	12008.7	12538.4	4707.65	9838.81	3617.28	3543.26	7977.02	6374.9	10759.7	7669.42	13716.7	11663.9	10645.8	10496.6	12031.7	10388.5	11209.9	13112.3	8985.79	11702.3	10412.9	10559.5	8784.17	8492.8	4954.83	4187.04	3617.71	3927.39	3622.16
K00175_ 2-oxoglutarate/2-oxoacid ferredoxin oxidoreductase subunit beta [EC:1.2.7.3 1.2.7.11]	12040.3	13861.8	12329.9	11233.4	13705.4	9453.74	10133.8	10599.1	12229.8	10939.8	12851	11519.3	6119.06	21668.6	4970.47	5747.37	5167.05	5603.99	9635.27	7790.83	7883.98	7842.33	5524.02	9672.3	4441.07	4593.24	8300.82	7468.6	12357.2	9525.15	14913.6	13513.1	12680.2	12586.7	12983.7	12968.5	7695.98	8693.14	6665.96	7414.03	6972.16	6970.11	8133.61	7253.68	3321.7	2639.65	4577.8	4759.96	3889.11
K01752_ L-serine dehydratase [EC:4.3.1.17]	13395.2	12469.7	11046.9	9230.38	12448.9	16278.4	7597.87	7925.95	7837.55	7934.72	6795	6970.65	7242.62	13956.1	7377.51	8966.79	8128.65	8130.01	12778.2	15232.5	12575.5	12894.5	20938.6	11256.5	3657.55	4030	8797.67	8091.83	10669.3	9265.25	9196.95	9776	8807.73	9041.9	8962.17	9101.1	9489.22	10549.3	9222.29	8747.45	10803.1	10205.7	8549.27	9000.18	3757.62	3263.3	4090.66	4701.84	2879.58
K00886_ polyphosphate glucokinase [EC:2.7.1.63]	5677	5979.24	6842.49	6805.83	6471.92	2955.51	6312.32	6954.75	7758.95	8988.91	9786.67	6907.49	13738.8	2789.06	17638.1	14808.1	13191.8	14318.3	12344.6	10601.2	14910.8	14887.8	5668.4	12437.8	3208.16	3022.31	7429.17	6179.81	10350.9	8723.48	8688.82	9432.99	8344.65	8268.33	7581.24	7485.41	11538.5	13947.3	9986.07	13202.7	11639.6	11858.5	12188	11295.8	5766.66	5012.82	4955.99	5328.82	3966.49
K03737_ pyruvate-ferredoxin/flavodoxin oxidoreductase [EC:1.2.7.1 1.2.7.-]	2382.89	6833.29	3689.86	2917.01	3113.38	845.6	2831.24	3337.78	3020.68	2438.26	2641.39	3536.07	5226.04	7917.58	3274.53	4628.5	5630.56	4771.38	2712.77	1897.01	1978.14	2002.02	887.8	2934.73	22272.2	21672.5	13681	14903.3	9021.45	13411	6494.81	5729.82	8558.97	6992.88	5613.1	8004.63	4449.47	2920.71	3519.58	2532.39	2902.59	3053.72	9754.38	9864.42	18880.9	20578.5	19493.4	17930.2	22550.4
K00124_ formate dehydrogenase iron-sulfur subunit	8812.77	9212.25	11898.3	10431.8	9323.21	3309.53	10786.1	13089.2	7521.8	11523	8876.04	6389.55	4790.08	9538.71	2981.59	4530.53	3519.85	3902.89	11784.6	18625.7	8843.66	9322.84	34984.6	10557.8	2639.67	3178	4675.03	4985.76	5585.09	5584.12	12754.1	12117.2	10477.5	11514.7	12445.5	9505.1	6270.11	6213.57	7261.64	6340.48	6775.83	6400.31	4649.08	7133.92	3694.33	3075.77	2976.99	4664.99	1855.23
K05606_ methylmalonyl-CoA/ethylmalonyl-CoA epimerase [EC:5.1.99.1]	14744.5	10647.8	11848.6	7876.38	12149.8	11241.2	10192.9	10536.9	11161.9	12139.3	12776.7	9622.39	7367.46	18944.8	5188.08	7415.35	8763.27	7609.7	9210.93	8273.1	7186.05	7168.06	5944.9	8810.7	2902.98	3199.22	6485.04	6027.19	8035.08	7053.79	10038.6	9512.59	9699.55	9337.31	9756.52	9239.77	5751.24	5282.59	6139.55	4459.63	6260.29	6167.17	4796.69	4655.27	2502.5	2119.24	2933.89	3316.4	3140.32
K11532_ fructose-1,6-bisphosphatase II / sedoheptulose-1,7-bisphosphatase [EC:3.1.3.11 3.1.3.37]	2385.16	2959.83	3759.33	1087.94	2802.67	1039.25	3643.33	3918.34	2991.33	4383.66	4610.16	3177.66	255.22	3783.1	204	297.17	333.61	446.05	3152.1	3016.06	2247.11	2477.61	2975.33	3172.22	22071.8	21418.8	12690.8	13778.9	7712	10349.3	3761.16	4066.89	7690.77	6401.89	4007.33	6096.42	2006.72	1296.5	1761.5	900.5	1284.11	1223.72	9589.82	10072.5	18821	20518.8	19418.4	18064	21673
K11645_ fructose-bisphosphate aldolase, class I [EC:4.1.2.13]	1087.6	2288.78	2349.48	910.37	1767.92	516.25	1873.59	2063.91	1645.76	2091.73	1592.23	1400.07	647.72	6208.95	476	854.17	1079.62	847.88	3712.51	2642.39	2407.6	2288.11	1594.48	4130.88	22076.7	21507.8	12541	13708.9	7754.87	10460.6	6571.34	6363.2	9265.95	7725.13	5981.32	7719.74	956.46	743.74	1121.02	547.18	1133.78	1097.05	9801.14	10018.8	18824	20550.4	19320.2	17724.7	21762.8
K01601_ ribulose-bisphosphate carboxylase large chain [EC:4.1.1.39]	1045.91	3839.67	3162.25	1256.01	1762.17	515.4	2761.83	3135.75	1989.41	3016.41	2255.16	1907.16	247.22	2272.73	167.25	357.34	371.86	330.38	2222.52	2447.23	2028.53	1977.53	1457.66	2719.38	21987.2	21340.9	12475	13631.7	7365.91	10373.1	4275.32	4590.3	7432.85	5935.47	4785.33	6100.42	2009.47	1441.08	1871.5	982	1379.28	1174.05	9581.4	10248.2	18762.9	20531.2	19246.9	18041.8	21724.5
K00023_ acetoacetyl-CoA reductase [EC:1.1.1.36]	9282.08	11002.8	13372.3	13383.1	9553.17	3247.08	12429.2	15879.3	7940.74	12654.3	9198.99	6868.01	4024.47	7230.02	2623.59	3839.51	3194.19	3666.54	9113.02	12786.4	7607.53	8154.7	20350.3	7649.04	2066.09	2789.94	4011.47	4933.06	5412.76	5458.22	10993.3	11300.8	9401.69	10392.1	12815.1	10076.6	5630.47	5552.24	6997.01	6877.17	5939.95	5595.04	3933.25	5725.17	4338.92	3254.42	2510.72	3911.83	1894.58
K00034_ glucose 1-dehydrogenase [EC:1.1.1.47]	3046.44	2180.84	3989.42	1246.82	4403.81	5941.14	3002.24	3004.55	3528.75	4155.45	3864.96	2494.46	116.65	1786.12	79.33	183.08	170.32	281.16	1321.82	1198.26	1521.07	1677.68	1437.68	1681.49	21864.3	21043.3	12185.8	12993.2	7154.65	8624	5136.16	5045.52	8419.07	6617.41	4748.09	6334.66	682.91	719.07	869.78	635.09	815.52	906.49	9388.91	9722.83	18937.3	20569.7	19061.6	17413.8	21660.9
K00874_ 2-dehydro-3-deoxygluconokinase [EC:2.7.1.45]	5847.83	9355.07	7566.99	7581.21	6805.94	3301.1	6411.84	7190.26	5803.77	7389.43	5933.07	5441.3	9196.31	10446.4	8906.72	9702.2	11803.1	10515	8124.1	7704.42	9070.07	8874.84	5037.91	7977.08	2825.66	3105.56	6554.31	6053.3	8689.76	7367.07	8782.68	9725.84	7957.67	8607.53	8065.79	8023.24	9564.68	8576.39	8588.91	7826.86	10080.1	10180.7	5234.63	5190.05	2706.82	2398.75	2796.42	3234.44	2917.92
K01602_ ribulose-bisphosphate carboxylase small chain [EC:4.1.1.39]	663.16	2625.17	1812.5	495.44	1088.17	340.08	1743.83	2001	1324.16	1940.16	1748.66	1464.66	101.89	674.43	66.5	159.84	103.11	94.88	1804.27	1913.23	1567.78	1563.78	1098.16	2342.38	21795	21066.9	12113.3	13216.7	6943.16	9892.33	2860.32	3059.05	6222.6	4668.22	3190.83	5055.92	1659.22	1009.83	1388	552	824.28	694.05	9390.65	9935.67	18641.2	20427.5	19119.4	17772.3	21607.5
K01958_ pyruvate carboxylase [EC:6.4.1.1]	9679.01	5640.79	8182.44	4914.01	8898.43	9587.03	7509.47	7844.45	8711.95	10648.5	10312.4	7490.43	8175.32	5683.18	12858.3	10815.7	7679.22	8710.75	9263.12	8950.5	11202.4	11629.4	4593.12	8795.15	2358.05	2244.31	5659.05	4484.12	8038.41	5703.85	5491.16	6602.78	6365.38	6488.97	5637.13	5609.36	5949.27	6992.86	5973.72	7755.87	7227.76	7053.55	5965.33	6554.84	3990	3527.9	2546.69	3054.54	3140.06
K00127_ formate dehydrogenase subunit gamma	7080.68	7349.87	9885.04	8934.01	7214.33	2595.49	9129.28	11110.1	6002.94	10050.4	7241.66	5208.09	4587.25	5491.92	2899.67	4347.68	3308.43	3711.56	10875.7	17674.7	8619.91	9061.67	34408.9	9208.97	1758.17	2250.5	3058.45	3615.26	3906.01	4162.7	7836.74	8356.2	7298.34	8078.24	8769.06	6379.9	5304.91	5359.99	6666.94	5928.61	6090.5	5702.31	3877.75	6401.92	3364.16	2822.43	2426.16	3958.49	1339.37
K00248_ butyryl-CoA dehydrogenase [EC:1.3.8.1]	9989.05	6434.15	9507.47	6642.33	10594.1	10596.4	10316.9	9113.4	15105.8	11822.6	12175	14414.7	2807.8	10095.2	2562.36	3517.9	2367.38	2345.71	8314.12	11312.9	6825.74	6760.62	18104.5	7914.94	2638.66	2756.96	6527.07	5414.44	9451.09	7371.37	6133.99	6464.68	7294.63	6816.77	6141.64	5520.08	4117.51	4205.48	5004.16	4442.48	4952.29	4845.53	4438.76	5328.15	2225.16	2024.5	2384.11	3235.99	2606.83
K15918_ D-glycerate 3-kinase [EC:2.7.1.31]	532.66	1988.83	1319.5	643	766.67	234.75	1149.33	1283.34	904.33	958.16	1547.16	1328.16	179.5	821.99	166	207	188	361	1429.66	1175.5	1099.5	1283	1370.5	1592.5	21455.3	20661.7	11657.2	12865.8	6483.5	9334.83	1984.66	2374.17	5654.16	4071.67	2480.83	4713.92	1767	1093	1447	792	931.5	908	9143.82	9501	18559	20275.8	18972.7	17418.5	21433
K01965_ propionyl-CoA carboxylase alpha chain [EC:6.4.1.3]	7227.51	8955.09	10930.3	8945.77	7694.92	2494.75	10412.3	12607.2	8252.45	11781.6	10420.9	7383.33	3679.05	4800.69	2118.75	3421.42	2444.69	2916.71	8670.94	11984.2	6736.11	7168.94	20039.9	7415.37	1766.67	2181.11	3874.39	4411.06	5078.83	4898.75	7884.99	8521.87	7897.77	8304.38	9247.41	7770.66	3869.38	3856.49	5146.33	4568.5	4511.11	4107.63	3459.17	4825.5	3085.17	2473.66	2120.38	3162.66	1493.33
K00150_ glyceraldehyde-3-phosphate dehydrogenase (NAD(P)) [EC:1.2.1.59]	116.66	1446.33	694	168.5	248.17	87.25	468.83	605.84	339.83	272.16	824.16	805.16	11.5	166.99	0.5	25.5	31.5	33	474.66	286	550	679	171.5	949.5	21361.8	20522.7	11411.2	12487.8	6173.5	9056.83	1697.16	1951.17	5357.16	3752.67	2168.33	4284.92	1466.5	826.5	1037	463.5	556.5	510.5	8922.82	9160.5	18447	20193.8	18789.7	17236	21376
K01053_ gluconolactonase [EC:3.1.1.17]	4074.69	4097.63	5804.1	3887.84	4731.34	1839.93	5168.47	5704.77	5601.91	7194.15	5971.32	4231.88	2855.32	6682.5	3331.82	4113.99	2717.67	2485	10736	16293.8	8519.49	8896.48	33469.6	9208.47	1977.96	2332.15	4306.28	4255.62	4972.94	4963.65	8017.36	7913.73	7605.65	7412.14	7034.01	5746.03	4373.32	4332.89	3864.34	3674.33	4823.16	4418.82	3370.98	4907.63	1928.49	1717.12	1965.65	2818.44	1725.93
K01848_ methylmalonyl-CoA mutase, N-terminal domain [EC:5.4.99.2]	6287.19	6235.53	7042.04	5115.96	6813.58	2626.97	6275.61	6819.48	8348.73	7587.09	8656.45	6522.26	3395.32	15673.7	2520.83	3001.51	2033	1917.82	4836.41	3466.25	3548.61	3348.52	2008.24	4921.15	2786.74	2985.15	5671.08	4761.14	7137.83	5703.22	15078	12540.7	11264.4	10858.6	11583.4	10402.3	3682.11	3754.07	3367.52	3224.54	3130.24	3267.78	3324.59	2682.83	1760.16	1453.32	2140.16	2276.75	2622.46
K01782_ 3-hydroxyacyl-CoA dehydrogenase / enoyl-CoA hydratase / 3-hydroxybutyryl-CoA epimerase [EC:1.1.1.35 4.2.1.17 5.1.2.3]	12957	7475.6	10732.6	9494.02	10793.7	16883.3	13615.5	12010.3	14078.1	12910.9	12296.1	14058.2	456.57	5069.56	326.5	690.82	655.84	533.33	3568.15	3685.4	3289.15	3111.32	2256.73	4029.81	1903.76	2197.32	4104.16	3969.93	5492.24	4544.33	6456.18	6975.82	7035.17	7078.31	7200.76	6489.71	3361.57	3133.4	3948.44	3168.52	3061.33	3192.82	2533.49	2611.56	2525.82	1865.9	1813.32	2310.63	2266.03
K00116_ malate dehydrogenase (quinone) [EC:1.1.5.4]	7857.78	4421.36	6039.28	3917.02	6307.27	8618.1	5654.84	5775.54	7031.02	7221.5	8130.9	6075.55	7940.88	3822.46	12334.7	10173	7380.18	8310.07	7330.16	6397.02	8546.92	9156.76	3490.52	6658.28	1120.79	1065.88	2442.36	2066.38	3466.49	2630.77	3166.32	3430.02	3607.77	3098.39	3731.6	3201.67	6722.58	7308.46	6146.32	7579.28	6568.69	6588.94	4500.19	4702.94	3341.84	2904.02	1803.02	2116	1689.26
K00232_ acyl-CoA oxidase [EC:1.3.3.6]	4383.34	3630.5	4525.5	3697.83	4408.33	2165.83	4756.5	5158.25	6805.17	6807.67	8026.5	5918.5	7759.5	1977.83	12575.5	10202	6985.83	8198	7882.33	7225.17	10240.8	10729.8	3605.83	7220.83	1779.17	1604	4492.17	3516.83	6789.67	4660.83	3504.83	3623.5	4386.83	3785.83	3606.83	3637.16	5070.5	6442.5	4958	7376.17	5942	6010.5	5259.17	5649.5	3764.83	3371.83	1989.5	2278.5	2138
K00625_ phosphate acetyltransferase [EC:2.3.1.8]	8600.87	7572.42	8871.46	7818.89	8020.85	8201.1	7561.84	9473.65	5275.3	8340.28	5127.89	4565.36	4114.5	5529.61	2737.01	4309.37	6020.58	4962.21	2744.98	3321.04	2637.91	2678.1	1891.95	2881.11	1150.58	1449.69	2459.96	2758.19	3387.53	3263.13	6133.89	6973.97	5270.08	6244.98	6550.25	5797.21	4655.06	3335.31	5058.17	4018.62	4577.61	4652.73	1803.53	2094.93	2120.37	1573.34	1414.11	2001.64	2090.73
K01938_ formate--tetrahydrofolate ligase [EC:6.3.4.3]	9221.35	7949.09	7510.35	6019.21	8742.93	9051.72	6552.86	6711.06	6795.25	7009.37	7120.57	6584.9	3858.33	12311.6	2669.42	3042.95	1983.54	2039.07	2783.95	2929.09	2192.9	2150.6	1745.59	3786.21	2326.56	2515.87	3782.53	3675.77	4834	4664.91	6906.3	6686.13	6155.08	6603.72	4743.07	5412.83	3168.95	3047.97	3252.65	2964.06	3424.16	3385.06	1953.08	1820.98	818.2	706.5	1577.71	1647.54	1331.78
K01610_ phosphoenolpyruvate carboxykinase (ATP) [EC:4.1.1.49]	6389.55	7084.88	5767.61	4344.19	6094.69	7904.39	3724.64	3704.5	3274.28	3712.33	3096.04	3222.19	2281.9	9255.62	1950.16	3013.3	3460.77	3151.65	6904.29	6287.46	5347.46	5357.73	4707.76	6481.74	1532.67	1700.18	3940.37	4198.72	3991.06	4933.13	5625.9	5624.78	4916.87	4831.35	5529.68	6106.99	2842.78	2575.33	3709.21	2141.81	3766.53	3602.02	3274.97	3445.12	4071.37	3330.84	2048.39	2229.15	4793.79
K01849_ methylmalonyl-CoA mutase, C-terminal domain [EC:5.4.99.2]	5808.98	5357.05	5912.37	4735.23	6034.83	2415.34	5828.78	6286.9	7671.61	7391.51	8326.03	6240.63	3298.16	11963.7	2389.58	2884.43	1864.42	1790.49	4665.58	3299.25	3204.78	3015.86	1944.16	4725.49	1970.74	2002.82	4221	3472.81	5372.33	4091.14	7812.86	6977.37	6831.77	6241.99	6817.33	5902.61	3189.78	3264.41	3087.69	2980.37	2926.41	3005.95	3086.92	2502.33	1473.33	1193.66	1946.93	2059.25	2157.96
K01715_ enoyl-CoA hydratase [EC:4.2.1.17]	4893.89	6600.84	5908.87	5055.24	5742.81	2292.08	5132.5	5338.08	6186.83	5907.01	5865.34	4577.55	2302.05	12984	2023.22	2949.05	3547.74	3089.27	5588.14	4473.3	4107.31	4100.58	2487.9	5233.53	1857.68	2083.45	4258.02	4170.88	5217.31	4963.28	6421.35	6154.85	5739.86	5400.17	6010.85	6298.4	3949.43	3523.01	4159.31	2690.8	4171.61	4220.07	3161.48	2705.51	1591.57	1325.82	1869.46	1947.44	2134.63
K00283_ glycine dehydrogenase subunit 2 [EC:1.4.4.2]	8354.64	6989.06	6503.49	5508.34	7414.62	8194.49	5554.18	5612.9	5972.04	4747.57	5748.87	5686.43	3001.76	12891.4	2011.58	2391.26	1263.77	1466.13	5514.09	4832.15	3609.05	3285.82	3582.9	5664.5	1995.31	2410.73	3317.98	3460.63	4633.88	4290.39	7783.33	6349.78	5616.63	6102.93	6647.89	6347.9	3144.91	2690.87	2405.34	1999.63	2261.21	2381.03	2212.76	2363.09	1050.99	908.07	1851	2009.47	1819.16
K00282_ glycine dehydrogenase subunit 1 [EC:1.4.4.2]	8347.64	6981.06	6499.49	5501.34	7398.62	8192.49	5547.18	5605.9	5972.04	4746.57	5744.87	5678.43	2991.76	12864.4	1978.58	2359.26	1256.77	1462.13	5511.09	4831.15	3602.05	3283.82	3580.9	5661.5	1994.31	2407.73	3315.98	3458.63	4619.88	4279.39	7775.33	6343.78	5614.63	6100.93	6534.89	6236.9	3141.91	2688.87	2401.34	1995.63	2257.21	2377.03	2208.76	2359.09	1047.99	907.07	1850	2006.47	1819.16
K00122_ formate dehydrogenase [EC:1.17.1.9]	7360.66	3128.17	8116.5	3831.44	6738.16	2950.33	9145	9387.32	10363.3	13266.2	14223	9005.34	1751.89	1686.12	1051.83	1294.67	1340.11	1712.55	3255.27	3369.73	2938.27	2868.28	2149.49	3777.38	1384.67	1269.78	2532.5	1769.9	4009.36	2365.1	4784.36	4912.28	6080.44	5579.05	5335.2	3810.7	2218.72	2586.83	2569.17	2598	2685.61	2594.63	2617.83	2699.67	1497.17	1089.17	1541.22	2027.33	1603.33
K01623_ fructose-bisphosphate aldolase, class I [EC:4.1.2.13]	4829.1	3263.44	5700.78	3342.11	4703.1	2025.39	5593.42	5752.49	6084.33	7976.97	8716.33	5656.01	3113.22	2051.12	2692.83	2366.83	3077	3058.67	4255.83	4370.61	3145.66	3043.5	3537.83	4233.5	1341.5	1321	2391.25	2021.5	3479.17	2435.6	3550.2	3842.9	4451.5	4270.5	3724.31	3167.7	5210	4311.11	4330.78	3141.5	4105.83	4301.44	2378	2399.5	941.5	702.5	1439	1855.5	1005.69
K10713_ 5,6,7,8-tetrahydromethanopterin hydro-lyase [EC:4.2.1.147]	3043.29	2038.32	2898.81	1874.11	2531.15	976.2	4182.83	4429.28	4492.98	4786.5	5392.83	3868.84	6405.55	967.03	9782.99	7779.66	6117.28	7057.39	6334.76	5902.72	6877.43	7561.44	2847.15	5614.71	926.33	1087.28	1876.31	1519.06	2423.8	1872	2611.16	2712.56	2518.93	2737.71	2168.83	1961.67	3239.55	4037.66	3256.01	4349	3504.77	3356.54	3402.99	4043.99	2932.33	2669.32	1497.39	1789.98	1093.66
K13788_ phosphate acetyltransferase [EC:2.3.1.8]	8691.83	3067.02	4788	4255.85	6725.59	15902.3	8225.34	5094.2	10530.3	7182.62	7993.95	11275.9	2096.66	1801.51	3015.83	2900.32	1881.27	1739.4	2772.33	2702.41	3582.08	3518.57	1717.58	3129.82	791.77	691.98	2157.25	1568.36	2552.79	1450.25	2111.18	2095.66	2742.51	2264.08	2498.28	2215.8	2852.75	3686.24	2589.42	3565.52	3383.24	3491.82	2486	2812.75	2441.5	2190.43	822.83	1101.83	1264.89
K00018_ glycerate dehydrogenase [EC:1.1.1.29]	8960.62	6733.76	6152.36	7880.71	6789.26	15001.6	8588.53	7013.92	8425.12	5063.16	4406.14	9522.05	332.32	2565.52	200.42	447.83	337.66	379.83	1439.97	1739.93	1621.01	1531.01	959.42	1732.16	950.02	1228.48	2502.56	2822.91	3315.14	3425.57	3903.82	4382.28	3228.17	3538.34	4667.73	4482.9	3376.92	2568.56	3249.05	2712.33	2249.27	2273.89	1492.79	1677.61	1739.04	1227.5	1187.03	1655.33	982.78
K18472_ acetyl-CoA/propionyl-CoA carboxylase carboxyl transferase subunit [EC:6.4.1.2 6.4.1.3 2.1.3.15]	3569.34	2223.58	3621.5	4901.83	3299.09	1489.75	3909.5	4113.25	5072.34	5801.08	6463.59	4349.66	7298.33	546.58	6947.75	5886.25	7338.08	6650.33	2795	2267.67	3086.58	2612.66	1577.58	3200.83	723.67	573.5	1442.75	921.83	2360.67	1279.08	2303.66	2290.5	2812.83	2247.66	2844.08	2028.33	6517	6873.83	7606	8201	7576.83	8110.5	2061.17	1657.5	1046.33	824.83	1048.83	1077.5	1053.67
K00830_ alanine-glyoxylate transaminase / serine-glyoxylate transaminase / serine-pyruvate transaminase [EC:2.6.1.44 2.6.1.45 2.6.1.51]	4668.38	3425.48	5349.89	2279.84	4740.33	2116.2	5289.16	5448.53	3891.4	6730.24	6148.99	3741	2020.08	4347.89	1218.24	1461.66	1531.76	1835.5	3339.07	3678.16	2721.24	2658.91	2371.99	3635.32	1560.07	1811.65	3495.65	3319.15	3576.83	4641.08	4322.02	4564.66	4161.56	4740.41	3668.03	3128.12	3100.75	2558.74	2940	2079.5	2727.66	2443.49	1814.06	2113.49	865.08	746.4	1299.83	2091.98	1029.67
K17865_ 3-hydroxybutyryl-CoA dehydratase [EC:4.2.1.55]	4170.25	4594.87	5776.15	5193.4	4310.95	1431.97	5594.79	7379.01	3894.29	6070.5	4741.37	3400.99	123.8	3324.37	69.14	206.45	135.83	145.97	1351.02	1520.78	1150.3	1261.23	1031.11	1371.16	1264.14	1494.76	2368.72	2467.35	2875.71	2644.14	7052.99	6766.4	5874.75	6094.59	5959.56	5758.04	1326.36	1182.06	1860.14	1889.94	1150.83	1175.16	819.64	869.14	1519.5	1065.5	722.22	1068.14	713.71
K01690_ phosphogluconate dehydratase [EC:4.2.1.12]	1454.39	2661.62	3245.34	2221.29	2226.08	675.53	2848.94	3012.43	1996.34	2966.92	2268.28	1756.76	1382.22	2837.75	987	1489.5	1400.79	1425.71	6563.69	9952.06	4502.77	4722.53	18578.4	5115.21	727.37	972.28	1290.67	1592.86	1565.19	1778.97	2586.91	2965.76	2859.29	2999.13	2763.93	2033.62	2464.47	2439.83	2771.94	2083.27	2874.94	2692.21	1856.58	3234.42	965.17	926.27	1231.22	1859.33	442.3
K07404_ 6-phosphogluconolactonase [EC:3.1.1.31]	2496.17	3216.6	2963	2318.51	2400.79	1427.47	2299.39	2642.1	1605.62	3108.3	2279.59	1739.67	4101.34	4173.7	3193.64	4650.8	7321.84	5958.99	2446.27	2165.61	2482.06	2659.47	1435.79	2477.84	678.08	768.63	1609.69	1686.19	1934.99	2139.62	2701.28	3402.04	2544.41	3199.2	2817.58	2614.18	3796.32	2768.48	3889.03	2447.97	4174.24	4058.7	1826.48	1692.37	922.33	750.91	1154.82	1238.63	1421.64
K18118_ succinyl-CoA:acetate CoA-transferase [EC:2.8.3.18]	10224.5	4622.4	5563.75	7239.72	6676.17	16536.1	7842.58	6148.62	7212.12	5238.28	3232.28	8172.61	1073.97	1900.14	656.67	1168.01	503.36	573.38	813.85	1037.89	975.15	1072.4	758.5	604.05	378.62	497.11	838.08	1147.19	1066.47	1056.95	2803.57	3024.16	2255.61	2536.8	3422.65	3219.33	1425.22	1318.91	2291.59	2245.25	1465.2	1459.75	718.25	872.5	1409.25	966.75	469.82	724.25	527.85
K00126_ formate dehydrogenase subunit delta [EC:1.17.1.9]	2534.57	1550.5	3108.92	1778.61	2681.66	1014.08	3329.67	3485.74	2835.58	4094.75	3802.83	2428.68	1293.14	2360.37	974.25	1402.67	1214.53	1183.22	5792.35	9062.56	4011.19	4221.53	17485.2	4926.05	792.75	1017.61	1428.89	1490.06	1541.45	1582.85	2208.7	2555.87	2798.36	3069.47	2332.2	1701.2	1931.47	1955.58	2328.84	1692.67	2434.11	2298.88	1514.25	2657.5	845.08	826.75	1038.72	1628.33	409.33
K14447_ ethylmalonyl-CoA mutase [EC:5.4.99.63]	3170.01	2381.58	3341.17	2492.83	3365.75	1320.75	2953.33	3109.08	3058.62	3619.08	3803.92	2566.83	1648.16	3242.58	1161.75	1310.08	1751.58	2047.33	2489.83	2126.5	2129.83	2171.66	1432.08	2604.66	1382	1423.33	1985.72	1735.83	2882	2094.08	2567.66	3097.33	2545.16	2995.66	2108.08	1814.66	3166.33	4255.66	2009.33	2681.67	2224.83	2133.83	3355.67	2860	1341.33	1001.66	1713.83	1882	1313
K03738_ aldehyde:ferredoxin oxidoreductase [EC:1.2.7.5]	2979.5	5003.07	3746.55	2772.93	3833.26	1156.17	2192.27	2227	1463.82	1537.62	1604.53	1932.9	2703.5	11612.2	1607.5	1957.7	872.5	960.61	772	845.5	809.36	766.36	670.5	1099.5	1240.5	1461	2467.5	2287	2900.5	2862	8157.86	6813.86	5496.1	5430.92	5809.5	5313.93	1426.1	1506.5	1336.93	1399.6	1236	1187.22	731	860.5	477	377	381	611.5	712.43
K02203_ phosphoserine / homoserine phosphotransferase [EC:3.1.3.3 2.7.1.39]	7625.95	4156.25	4384.5	6841.5	5659.75	14676.7	7091.75	5415.2	6685.25	3742.7	2639.7	7724.33	60	996	36	111	111.5	121	380.5	311.5	561.5	659.5	178.5	436.5	289.95	360.75	631.25	925.3	846.1	762.1	2434.5	2605.25	1865.5	2044.25	3104.7	2924.05	1322	1201	1725.5	1864	1062.75	1133.5	705	637.5	1345	906.5	489.5	572	476.6
K08691_ malyl-CoA/(S)-citramalyl-CoA lyase [EC:4.1.3.24 4.1.3.25]	3106.5	2069.5	3004.5	1523.5	2908	1164	3771	3939	3999.5	4669	4558	3231.5	169.5	2961.5	183	251	302	240	2223.5	2384	1705	1618.5	1441.5	2496.5	979	1152.5	1661.28	1416	2277.5	1724.5	2362.5	2466.5	2230.5	2579	1711.5	1653	821.5	866	602.5	465	722.5	696.5	1171	1298.5	625.5	545.5	877.5	1089.5	926
K14470_ 2-methylfumaryl-CoA isomerase [EC:5.4.1.3]	2998.5	1597.5	3498.83	1696.44	2779	1233.5	3833.5	4047.5	4979.5	5858.5	6595.5	4324.5	80.22	406.11	65.5	163.67	150.61	265.44	1613.94	1447.56	1064.11	1137.11	1606.33	1572.72	595	501.61	1215	910.06	2019	1120.5	1995	1917.72	2727.61	2182.72	2256.5	1966	895.22	951	968.5	797	911.61	1018.61	1086.5	988.5	600	404.5	685.72	735.5	786
K10946_ methane/ammonia monooxygenase subunit C	3089.32	2222.16	2872.5	1452	2276.82	745	5390.5	5787.82	6982	5624.34	6603	5580.68	32	845.3	9.66	34.66	24	94.84	1067.66	707	1051.32	1120.5	347.16	1154.5	587	729	1701	1211	2921	2050	1738.5	1574	1353	1136	691.5	1075.5	162.5	146	137.84	51.5	203.16	196.16	586	523	673.5	555	844	862.5	806.66
K14083_ trimethylamine---corrinoid protein Co-methyltransferase [EC:2.1.1.250]	312	1808	1896.24	224	1100	469.5	859	895.5	714	922.24	698	624	28	1414.24	23	102	47	27	278	387	215	226	277	198	1291	1499	2446	2190	2728	2786	7925	7045	5775	5658.5	4459	4819	88	72	125	45	173	142	67	100	34	34	118	178	143
K10714_ methylene-tetrahydromethanopterin dehydrogenase [EC:1.5.1.-]	2243.32	1938.5	2270.5	1110.44	2115.32	798.83	2899.5	2997.98	2583.33	3666.84	3491	2221.18	642.89	722.74	548.16	469	655.61	609.22	1618.77	1770.73	1373.6	1260.28	971.82	1879.88	801.67	951.78	1303.14	1205.9	1576.66	1361	2297.16	2025.88	1861.44	2125.55	1595.5	1529.5	957.22	935.33	1022.34	941	1173.44	1136.21	778.83	908.17	375.17	348.17	562.22	746.83	496.66
K17829_ crotonyl-CoA reductase [EC:1.3.1.86]	1276.84	1325.58	1089.67	1586.33	1436.08	540.75	666.33	765.58	863.45	668.58	903.75	716.16	1469.66	1298.58	981.58	1093.58	1479.58	1868.33	1379.33	949.83	1383.58	1396.66	645.58	1395.99	795.33	711.33	1024.91	945.33	1685.5	1213.58	1286.66	1683.83	932.66	1151.66	1217.58	828.66	2505.33	3600.16	1430.83	2260.17	1659.33	1516.83	2844.67	2362	948.33	677.99	1273.33	1285	806
K08093_ 3-hexulose-6-phosphate synthase [EC:4.1.2.43]	2264.2	1791.6	1700.78	1629.78	2872.95	5407.39	1904.41	1859.17	2150.25	1782.21	1815.49	1549.02	2218.04	1781.02	3019.83	2499.17	1866.49	1801.66	1221.32	1083.22	2122.66	1945.67	616.34	1320.62	304.01	326.5	639.99	587.49	723.61	619	830.83	574.01	375	434.11	651.62	729.61	2652.5	2906.6	2574.04	3383.99	3266.84	3449.93	489	335.5	330.01	259.25	317.5	177.01	372.94
K01616_ 2-oxoglutarate decarboxylase [EC:4.1.1.71]	2875.5	1484	3119.5	1628	2580	1202.5	3522.5	3661	4747	5467.5	6139	4066.5	22	143.5	30.5	64.5	71.5	58	749	637	584	592	414	940.5	531	413.5	1075	668.5	1872.5	962.5	1804	1709.5	2477.5	1958	2056.5	1686	631	758	662.5	707	668.5	739.5	897.5	677.5	498	323.5	535.5	571.5	768
K14448_ (2S)-methylsuccinyl-CoA dehydrogenase [EC:1.3.8.12]	2278.5	1303.5	2822.83	1045.94	2477.5	948.5	2747.5	2864	2432	3557.5	3533	2176	160.72	2353.11	91.5	231.17	276.11	319.44	2193.94	2148.56	1343.61	1393.11	2099.83	2040.22	658	761.11	1038.64	1011.06	1276.5	1040.5	1697	1863.72	1958.61	2276.22	1237.5	1298	560.22	522.5	763.5	371	789.61	817.11	801	867	367	309	652.72	750	333
K00200_ formylmethanofuran dehydrogenase subunit A [EC:1.2.7.12]	2058.8	1283.99	2006.14	930.11	1891.49	751.37	2457.16	2534.79	2154.15	3064.5	3155	1947.33	643.55	881.88	548.16	469.33	657.28	600.72	1657.43	1796.72	1330.27	1212.94	1000.82	1935.21	680.83	814.28	1177.31	1027.56	1320.8	1117	1881.66	1867.06	1838.43	2119.21	1480.33	1331.17	1007.05	965.66	1030.84	943.5	1174.44	1149.71	797.49	938.49	364.83	332.32	595.89	780.48	409.33
K01499_ methenyltetrahydromethanopterin cyclohydrolase [EC:3.5.4.27]	2056.46	1289.32	2008.26	932.11	1894.15	752.37	2457.66	2538.45	2159.15	3065.29	3155	1950.17	643.55	902.4	548.49	469.66	658.28	603.39	1656.43	1794.72	1326.6	1210.94	1001.15	1935.71	679.83	812.28	1165.81	1014.56	1319.8	1117	1881.66	1867.06	1838.43	2119.96	1480.33	1331.17	1008.05	966.16	1033.01	945	1174.27	1149.04	797.49	938.49	364.83	329.32	595.89	780.48	405.66
K00672_ formylmethanofuran--tetrahydromethanopterin N-formyltransferase [EC:2.3.1.101]	2055.8	1281.99	2006.14	930.11	1891.49	750.87	2456.16	2534.79	2154.15	3064.5	3154.5	1947.33	643.55	880.21	548.16	469.33	657.28	600.72	1656.93	1794.72	1326.27	1210.44	1000.82	1935.21	679.83	812.28	1165.31	1014.56	1319.8	1115	1881.66	1867.06	1838.43	2119.21	1480.33	1331.17	1007.05	965.66	1030.84	943.5	1173.44	1148.71	797.49	938.49	364.83	329.32	595.89	780.48	405.33
K00202_ formylmethanofuran dehydrogenase subunit C [EC:1.2.7.12]	2058.8	1281.99	2005.14	929.11	1889.49	750.87	2449.16	2524.79	2148.15	3057.5	3144.5	1946.33	643.55	874.88	548.16	469.33	657.28	604.72	1652.93	1791.72	1312.27	1201.44	998.82	1927.21	678.83	802.28	1141.31	1001.56	1317.8	1109	1867.66	1860.06	1831.43	2112.21	1476.33	1316.17	1007.05	964.66	1028.84	943.5	1170.44	1144.71	779.49	922.49	361.83	326.32	588.89	770.48	397.33
K00201_ formylmethanofuran dehydrogenase subunit B [EC:1.2.7.12]	2057.8	1281.99	2004.64	929.11	1889.49	749.87	2447.16	2524.79	2144.65	3056.5	3136.5	1940.83	643.55	873.38	548.16	469.33	657.28	602.72	1650.43	1791.72	1312.27	1200.44	983.82	1908.71	677.83	798.28	1135.31	997.56	1308.8	1099	1861.66	1858.06	1830.43	2105.21	1471.83	1313.17	1005.05	964.66	1028.84	943.5	1169.44	1144.71	777.49	917.49	360.83	326.32	585.89	767.48	392.33
K09709_ 3-methylfumaryl-CoA hydratase [EC:4.2.1.153]	1212.5	1514.84	2140	1766.94	1491.5	400.33	1771	1913.66	1024.83	1787	1355	890.5	1867.89	1301.64	1112.5	1374.34	1414.11	1912.77	2090.61	2134.23	1782.78	1931.28	2110.16	1894.88	319.67	462.78	617.14	809.9	696.36	854.6	1599.36	1761.78	1309.44	1405.55	1861.2	1005.7	1472.72	1584.33	1736	1652	1951.78	1773.94	947.33	1393.67	638.67	531.17	521.22	943.33	239
K00863_ triose/dihydroxyacetone kinase / FAD-AMP lyase (cyclizing) [EC:2.7.1.28 2.7.1.29 4.6.1.15]	1987.28	526.86	631.61	1337.36	1321.36	3275.81	2774.08	1359.79	5698.25	1297.67	1785.41	6842.92	1961.05	530.67	3850	3224.92	1240.08	1364.91	1661.08	1737.19	3442.75	2930.25	1086.42	1791.5	141.92	180	292.97	262.41	383.64	289.5	330.83	375.92	248.75	316.66	291.53	291.08	2031.5	2592.44	1624.28	3263.33	2626.42	2848.69	176.58	262.5	196.17	166	88.5	98.42	264.48
K16370_ 6-phosphofructokinase 2 [EC:2.7.1.11]	1836.56	1198.22	2600.61	1028.88	2105.53	971.23	2609.1	2680.75	3203.1	4075.47	3548.25	2202.42	389.72	1284.79	349	620	671.1	588.66	680	752.11	627	641.5	495.67	669.33	497.5	420.75	877.17	678.99	1467.59	850.67	1784.52	1843.58	2131.02	1767.08	2046.61	1550	914.25	989.86	1445.96	999.35	989	978.11	822.33	752.08	469.67	315.93	533.83	618.33	657.19
K08094_ 6-phospho-3-hexuloisomerase [EC:5.3.1.27]	2261.03	1613.6	1625.78	1256.35	2831.78	5402.96	1747.08	1690	1967.75	1688.88	1610.66	1390.35	1603.21	1762.26	2486.83	2068	1250.66	1260.33	1088.49	1020.39	2005.66	1784.17	597.17	1192.12	334.84	348	681.16	595.16	791.94	615.5	803.83	550.84	361.5	422.28	525.45	646.78	1860.5	2138.27	1723.87	2548.66	2317.67	2467.1	348.5	291	252.84	213.75	228	137.34	357.94
K01455_ formamidase [EC:3.5.1.49]	842.32	1381.4	1121.76	1371.39	964.29	288.24	652.42	773.24	756.14	611.41	782.78	619.37	428.59	823.93	226.42	592.84	292.42	263.83	3102.75	5984.17	2001.34	2249.59	15167.3	2624.99	355.92	383.67	999.89	953.84	926.45	1078.35	680.86	746.81	896.08	886.83	990.32	713.2	579.25	612.41	730.17	491.67	523.84	414.66	809.58	1460.67	484.75	462.42	511.1	685.16	267.62
K13810_ transaldolase / glucose-6-phosphate isomerase [EC:2.2.1.2 5.3.1.9]	1094.5	1975.17	1227	1310.5	1458.17	553.67	895.84	1010.14	1275	634.98	889.49	968.67	284.5	5433.91	305.5	332	365.5	305.5	222	165.5	127.16	181.84	119.5	447.5	757	842	1502.14	1287.16	1787	1550.5	3530.66	3061	2480.16	2378.5	2030	2341	859	870.5	599	441	650	730	329.5	228	238.5	185.5	213	251	606.5
K14028_ methanol dehydrogenase (cytochrome c) subunit 1 [EC:1.1.2.7]	1995.66	1200.83	1881.5	646	1773.16	723	2348.5	2432.16	2083.5	3004.17	3019	1867.84	21	625.15	12.83	32.33	52.5	61.67	1465.33	1658.5	1168.16	1027	924.33	1731.5	605.5	714.5	1017.64	892	1190	964.5	1726.5	1684.5	1685.5	1947	1123.5	1091.5	162.5	163	170.17	105.5	206.33	145.83	706.5	852.5	342	309.5	510	693	347.33
K14029_ methanol dehydrogenase (cytochrome c) subunit 2 [EC:1.1.2.7]	1995.66	1200.83	1881.5	646	1773.16	723	2348.5	2432.16	2083.5	3004.17	3019	1867.84	21	625.15	12.83	32.33	52.5	61.67	1465.33	1658.5	1168.16	1027	924.33	1731.5	605.5	714.5	1017.64	892	1190	964.5	1726.5	1684.5	1685.5	1947	1123.5	1091.5	162.5	163	170.17	105.5	206.33	145.83	706.5	852.5	342	309.5	510	693	347.33
K14446_ crotonyl-CoA carboxylase/reductase [EC:1.3.1.85]	1869.33	1037	2236.5	890	1918.83	779.5	2276.5	2338.83	2175	2938.5	2885.83	1849.83	131.5	1894.5	115.83	158.5	237	143	1097.5	1165.33	724.5	752	774.5	1162.33	574.33	691	934.47	765.5	1127.5	832.5	1274	1402.5	1606.5	1833.5	893.5	968	621	612.5	501.5	339	498.5	498	496	483	378	318.33	427.5	590	490
K08692_ malate-CoA ligase subunit alpha [EC:6.2.1.9]	1987.66	1039.83	1806.5	523.5	1741.16	718	2204.5	2262.66	1899	2887.17	2815.5	1709.84	18	659.65	10.83	30.33	35.5	47.67	1377.83	1622	1110.16	957	902.33	1643	593	704.5	964.64	847.5	1139.5	911.5	1647.5	1623.5	1614	1870.5	999.5	974.5	141.5	146.5	146.67	90.5	189.83	133.33	569	793.5	258.5	258.5	411	647.5	323.33
K14067_ malate-CoA ligase subunit beta [EC:6.2.1.9]	1987.66	1039.83	1806.5	523.5	1741.16	718	2204.5	2262.66	1899	2887.17	2815.5	1709.84	18	659.65	10.83	30.33	35.5	47.67	1377.83	1622	1110.16	957	902.33	1643	593	704.5	964.64	847.5	1139.5	911.5	1647.5	1623.5	1614	1870.5	999.5	974.5	141.5	146.5	146.67	90.5	189.83	133.33	569	793.5	258.5	258.5	411	647.5	323.33
K15916_ glucose/mannose-6-phosphate isomerase [EC:5.3.1.9 5.3.1.8]	987.3	1839.6	875.5	1156.6	1185.5	392	542	546	863	429.5	528.5	737.2	3048	4921.67	1851.5	2405.5	1238	1304.5	477	454	499.75	571.5	270	978	345.5	394.5	542.5	524.5	985.5	810.5	1283.5	1156.83	1011.5	1079.5	1048.5	1331	1548.83	1516	1530	1267.83	1299	1218	591.5	401	329.5	249	313.1	248	628
K05299_ formate dehydrogenase (NADP+) alpha subunit [EC:1.17.1.10]	1543.25	2021.7	1489.29	1106.35	1672.2	922.2	868.2	978	854.1	679.94	846.6	991.2	82.5	5647.99	72.5	85.6	149	138.5	129.5	124	58.5	57	94.5	352	657.5	713	1289	1131.5	1435	1355	3422	2945	2425.2	2374	1976.5	2273.7	415.2	288	141.45	141.7	190	200	139.5	83	55.5	52.5	143.5	134.5	283.7
K00320_ 5,10-methylenetetrahydromethanopterin reductase [EC:1.5.98.2]	287.17	1352.5	1105	185.83	731.66	296.5	248.33	314.25	189.5	158.67	221.33	423.67	0.007	2501.83	2	8	22	11.5	38.83	39.5	21	20	16	44.5	816.5	957.5	1584	1418.5	1808	1841	5273.5	4667	3802	3737	2919.5	3227.83	5	12	3	9.67	11	9	16	14	4	4	31	65.5	163.33
K00926_ carbamate kinase [EC:2.7.2.2]	1567.23	3044.33	1538.28	1366.19	1689.27	1015.13	790.71	842	925.79	700.88	674.46	1337.51	175.08	4987.3	134.34	235.83	363.54	328.38	146.48	149.1	152.81	191.9	120.92	217.45	501.81	585.88	982.95	931.93	1184.84	1194.35	2830.24	2532.49	2076.63	2118.66	1677.8	2074.38	402.47	288.33	239.68	241.89	313.1	333.75	104.17	83.28	46.67	48.06	135.69	110.16	313.51
K14449_ 2-methylfumaryl-CoA hydratase [EC:4.2.1.148]	1736.5	834.5	2183.5	555.25	1837.5	760.5	2208.25	2247.75	1865.5	2898	2801.5	1707.5	96.25	1705	48.75	113.25	138.25	72.75	1046	1135.25	698	684	760.5	1095.5	509.5	597.5	789.14	664	875.5	696	1198.5	1304.5	1543	1779	864.5	896	218	203	375.75	192.5	395.5	389	340.5	372.5	220	195	348.5	484.5	190
K01960_ pyruvate carboxylase subunit B [EC:6.4.1.1]	351.5	1296.33	601.83	1118.75	533.5	133	562.25	522.17	540.83	373.5	481.5	548.83	3255.25	1023.33	2328	3174.25	5433.25	4392.08	295.75	210.35	352.2	474.2	129.5	309.7	107.94	119.79	228.33	278.5	369.4	365.09	272	262.5	283.5	282.51	375.9	457.5	1458.7	1278.7	1729.83	1368.33	2085.75	2139.5	282.7	159.01	150.54	103.67	217.2	141.5	158
K01825_ 3-hydroxyacyl-CoA dehydrogenase / enoyl-CoA hydratase / 3-hydroxybutyryl-CoA epimerase / enoyl-CoA isomerase [EC:1.1.1.35 4.2.1.17 5.1.2.3 5.3.3.8]	5341.73	755.2	972.5	2040.6	3470.25	14154.8	3723.52	346.11	4767.84	917.62	1004.53	6226.91	22.33	262.53	15.67	30.33	32.68	28.91	34	51.33	46.83	47.5	90.67	83.83	36.95	68.5	136.17	129.79	141.71	127.27	57.85	75.83	48.85	63.83	31.03	150.72	234.75	123.25	93.02	37.02	83.83	100.33	10	19.75	6	10.1	47	29	43.97
K00030_ isocitrate dehydrogenase (NAD+) [EC:1.1.1.41]	993.12	1464.35	948.13	759.33	1277.6	367.16	1095.76	1082.22	1225.33	1058.82	830.66	764.63	374.73	4646.17	247.16	503.23	568.41	473.59	519.44	488.39	383.62	376.88	276.22	944.28	518.22	566.93	728.6	697.38	960.85	957.59	939.94	846.71	588.39	684.22	476.06	744.81	395.29	366.01	656.9	215.91	668.93	626.46	186.73	165.91	69.48	72.71	224.16	227.7	311.47
K15052_ propionyl-CoA carboxylase [EC:6.4.1.3 2.1.3.15]	134	754	581	108	383.16	152.5	133.17	174.83	142.83	77	150.83	170.5	12	967.48	1	20.5	41.5	19	269	195.5	169	116	91	298	581.5	710	1174.5	1124	1492.5	1493	4109.5	3155.5	2703.5	2576	3034.5	2658.33	395	194.5	298.5	66	236.5	286.5	21.5	13	40	37	39	63	277.33
K11261_ formylmethanofuran dehydrogenase subunit E [EC:1.2.7.12]	474.25	849.25	841.17	291.2	649.75	185.95	341.45	320	299.95	212.94	238.45	263.95	2459.5	1627.64	1413	1699.85	433	570.75	90.75	84.25	118.25	120.25	50.25	143	442.75	526.33	840.67	752.58	944.75	1014	2718.75	2403.25	2012.45	2019.5	1526.25	1712.45	652.45	659.75	668.95	817.2	543.75	488.75	130.75	105	68.5	51.5	87.5	85.75	103.78
K00177_ 2-oxoglutarate ferredoxin oxidoreductase subunit gamma [EC:1.2.7.3]	1285.35	2329.79	1243.89	1338.55	1413.92	365.88	752.29	739.39	809.83	583.46	518.54	1046.54	2550.75	4766.12	1492.5	1874.35	710.75	806.41	367.38	416.35	383.17	451.17	257.66	854.25	180.52	216.9	251.66	322.16	413.81	475.69	257.69	253.11	403.59	457.5	213.4	523.88	768.68	749.15	860.9	959.26	749.86	677.47	225.7	178.94	114.87	96.17	195.7	130	294.78
K00172_ pyruvate ferredoxin oxidoreductase gamma subunit [EC:1.2.7.1]	1609.11	1848.61	1519.73	2124.86	1600.44	846.68	1468.25	1435.87	1599.5	1025.46	1709.33	2111	146.55	2697.83	202.25	119.25	186.75	199.25	113	99.48	134	120.5	59	195	453	448.5	302.5	378	831.72	693	756.33	1029	920.5	1077.25	482.11	731.5	425.5	411.61	306.86	408	260.5	278.36	392.5	331.5	103	73	380	367.5	144.73
K00169_ pyruvate ferredoxin oxidoreductase alpha subunit [EC:1.2.7.1]	1567.11	1826.61	1497.73	2092.36	1559.94	837.18	1453.75	1419.37	1617.5	1017.96	1712.33	2096.5	147.55	2568.83	201.75	120.25	185.75	199.25	112	101.48	143	124.5	59	194	455	447.5	303.5	378	831.72	695	757.33	1028	920.5	1078.75	484.11	739.5	423.5	413.61	307.86	411	261	279.36	392.5	330.5	103	73	381	367.5	143.73
K10945_ methane/ammonia monooxygenase subunit B	1252.82	1232.66	1218	650	1029.32	313.5	2240	2395.32	2752	2446.34	2597	2165.18	12	338.8	3.66	13.66	10	42.34	397.66	263	435.32	451.5	126.66	435.5	319	392	763.5	617	1227	927	913	693.5	521	450.5	336	528	56	51.5	47.84	18.5	78.66	68.66	220	196	242	209	307	322	371.66
K01959_ pyruvate carboxylase subunit A [EC:6.4.1.1]	643.5	618.83	835.33	788.75	548	250.5	1382.25	1463.42	1756.33	1970	2496	1752.33	624.25	386.83	543.75	455.25	628.75	566.75	493	369.25	420	431.5	218	554	213	206	435.83	340	631.5	396.5	652	605.5	816	744.67	800.5	682	889.5	853	950.58	906	1059.5	1110.5	317	184.5	162.5	115.5	251.5	176	147.5
K00170_ pyruvate ferredoxin oxidoreductase beta subunit [EC:1.2.7.1]	1117	1634	1347.62	1993.75	1439	416	1404.25	1354.75	1588.5	955.12	1630	1949	143.25	2403.87	202.75	115.25	168.25	191.25	104	87.25	134.5	121	50	164	454	448	291.5	369	811	672	749.5	1017	911	1067.75	474.5	709.5	386.5	384.5	292.25	390	245	269.5	372	321.5	93	56.5	353.5	365.5	103.5
K00176_ 2-oxoglutarate ferredoxin oxidoreductase subunit delta [EC:1.2.7.3]	1210.85	2255.41	1185.89	1298.43	1347.42	340.38	728.29	707.89	765.71	565.46	498.04	991.05	2545.25	4707	1481.5	1860.85	700.25	779.41	225.38	242.35	264.55	322.05	143.66	314.75	98.52	132.9	188.66	234.16	313.81	370.69	177.57	160.99	197.59	271	176.4	466.38	726.68	739.15	839.9	931.76	705.86	647.35	192.7	154.94	100.87	87.17	149.7	98	259.78
K00148_ glutathione-independent formaldehyde dehydrogenase [EC:1.2.1.46]	705.91	805	337.17	1020.5	577.33	283.58	639.84	718.65	1031.66	568.49	810.99	853.42	1015.5	542.91	1996.33	1664.5	717	757	856	875.33	1776.83	1527.67	553.25	932.33	108.33	147	276.33	217.83	370.75	245	180.33	190	165.33	169.5	132	201	1376	1691.25	962	1814.5	1433.5	1560.5	256.5	299.5	247	207.83	106	130	387
K10944_ methane/ammonia monooxygenase subunit A [EC:1.14.18.3 1.14.99.39]	1047.32	1133.16	1054.5	554	793.82	258	1893.5	2028.82	2416	1990.34	2259	1899.68	12	327.3	3.66	12.66	10	39.84	359.66	239	371.32	382.5	116.16	385.5	299	361	703	550	1171	881	899.5	669	508	439	328.5	516.5	54.5	51	47.84	17.5	76.16	67.16	202	179	234.5	201	290	293.5	344.66
K15635_ 2,3-bisphosphoglycerate-independent phosphoglycerate mutase [EC:5.4.2.12]	904.73	1289.81	934.72	715.51	1125.17	372.92	634.99	669.39	562.83	538.33	459.5	608.19	39.66	3040.49	29.41	99.66	116.01	94	374.66	360.59	312.03	317.02	269.83	839.36	309.67	334.94	1015.59	869.98	910.75	847.85	582	593.6	705.99	778.33	340.73	657.67	189.7	117.86	116.33	80.5	170.91	161.16	166.36	116.49	58.53	47.82	239.87	203.65	310.34
K00131_ glyceraldehyde-3-phosphate dehydrogenase (NADP+) [EC:1.2.1.9]	1544.95	1061.49	1248.02	938.41	2576.9	4823.88	1033.56	955.57	1176.21	1074.68	752.47	641.08	105.44	1274.35	25.59	69.7	48.8	49.58	131.33	100.52	40.07	56.92	91.79	333.14	191.81	156.82	463.96	364.3	358.26	293.29	111.27	138.53	127.14	126.23	90.58	198.11	163.42	152.47	117.78	101.54	145.8	172.57	123.14	72.04	58.67	43.09	94.92	86.31	120.13
K06859_ glucose-6-phosphate isomerase, archaeal [EC:5.3.1.9]	14	474	466.5	22	218	100	79.25	116	62.5	51	85	100.5	0.007	199.75	0.007	2	2	7	27	18	13	16	9	32.5	404	476	787	708	895	909	2637	2334	1903	1861	1461.5	1583	2	2	1.75	3.5	4	1	9	8	3.5	2.75	16	35	42
K19312_ acetyl-CoA/propionyl-CoA carboxylase carboxyl transferase subunit [EC:6.4.1.2 6.4.1.3 2.1.3.15]	9	470	447	22	208	97	76	111	58	47	83	97	0.007	183	0.007	2	2	3	2	5	2	1	1	2	401	469	781	701	887	904	2627	2323	1897	1857	1456	1574	1	2	0.007	2	4	1	6	4	1	0.007	14	30	40
K01086_ fructose-1,6-bisphosphatase I / sedoheptulose-1,7-bisphosphatase [EC:3.1.3.11 3.1.3.37]	158.5	691.84	836.67	491	487.5	104.33	665	758.66	288.33	620.5	237.5	236.5	77.17	194	25	99.17	62.5	60.83	539.67	614.67	332.17	298.67	322.83	505.16	170.67	230.17	338.5	349.34	330.66	424.5	562.66	596.66	615.33	623.83	483	379	133	138.33	288	84.5	149.67	125.83	166.33	290.17	86.17	118.67	129	240.83	58
K00244_ fumarate reductase flavoprotein subunit [EC:1.3.5.4]	454.85	756.73	768.38	402.97	646.55	142.79	552.6	599.92	446.03	821.02	256.58	395.03	177.21	2267.62	54.67	134.17	145.15	115.48	284.88	373.17	210.65	207.32	280.33	208.77	95	151.47	187.78	239.11	219.3	263.17	362.78	392.62	266.57	313.02	358.55	238.17	174.69	178.97	208.07	169.02	174.55	159.56	88.83	122.75	52	49.6	55.44	119	77.59
K13831_ 3-hexulose-6-phosphate synthase / 6-phospho-3-hexuloisomerase [EC:4.1.2.43 5.3.1.27]	238.16	808.83	391	263	304.66	75.5	586.5	612.16	556	679.67	466	376.34	120	181.15	54.33	144.33	67	90.17	145.33	90	148.66	135	55.83	137.5	180	213	308.5	301	406	409.5	574.5	329.5	295	352.5	305	389.5	72.5	44.5	111.67	20	86.83	76.83	112	77	90.5	96	59	57.5	150.33
K00209_ enoyl-[acyl-carrier protein] reductase / trans-2-enoyl-CoA reductase (NAD+) [EC:1.3.1.9 1.3.1.44]	225.8	1095.29	436.96	614.14	406.47	132.21	418.5	334.41	407	352.69	274.33	239.33	260.85	692.06	128.59	233.66	142.91	116.16	284.91	243.58	215.07	231.08	151	240.95	49.75	91.83	216.92	223.66	278.39	278.58	262.66	421.74	401.08	511.12	456.04	635.37	187.5	152.8	254.56	158.17	296.16	280.54	324.92	183.83	174.08	130.58	158	93.66	106.66
K01677_ fumarate hydratase subunit alpha [EC:4.2.1.2]	712.77	1182.12	653.76	890.62	750.89	220.42	415.35	472.9	653.23	352.43	419.28	687.74	49.08	1693.3	33.64	94.63	78.72	87.25	111.38	85.47	74.05	53.98	78.36	338.49	139.89	149.76	396.74	335.12	354.9	265.78	109.19	129.93	134.25	145.62	98.81	319.22	105.14	105.59	89.64	103.3	98.08	118.38	119.89	75.58	70.5	54.5	104.5	100.39	171
K01678_ fumarate hydratase subunit beta [EC:4.2.1.2]	713.77	1181.12	653.76	891.62	747.89	220.42	415.35	471.9	649.23	352.43	421.28	687.74	49.08	1700.3	33.64	94.63	78.72	87.25	111.38	85.47	72.05	53.98	78.36	338.49	139.89	149.76	396.74	335.12	353.9	265.78	110.19	129.93	134.25	145.62	98.81	319.22	105.14	105.59	89.64	103.3	98.08	118.38	119.89	75.58	70.5	54.5	102.5	100.39	171
K01622_ fructose 1,6-bisphosphate aldolase/phosphatase [EC:4.1.2.13 3.1.3.11]	72.5	152	111.5	44	92	26	71.5	71.5	85	47	66.5	64.5	2456	402.5	1413	1688.5	414	558	75	60.5	105.5	111.5	31	132	35	38	35	36	44	79.5	98	78	128	158.5	67.5	72.5	636	649	656	805	514	462	119	96	62	47	69	49	53
K15016_ enoyl-CoA hydratase / 3-hydroxyacyl-CoA dehydrogenase [EC:4.2.1.17 1.1.1.35]	207.67	266.5	109.5	404	151.67	49.5	123.83	146.67	365	87.83	142.33	184.67	88.33	426.83	134	109.67	137.33	110.33	72.83	46.33	50	92.5	28.17	115.5	89.67	122.5	193.33	152.33	333.17	208	95	119.17	84.5	78.33	66.67	139.83	492.5	485.83	211.17	233.83	178.17	239.58	174	135	173.17	132	95	115.17	320
K15232_ citryl-CoA synthetase large subunit [EC:6.2.1.18]	213	281	105	420	133	64	115	133	374	79	147	188	88	425	134	110	138	111	71	45	53	91	27	116	87	122	202	152	338	209	93	116	84	78	66	144	451	458	211	236	176	241	174	130	175	130	96	114	321
K00245_ fumarate reductase iron-sulfur subunit [EC:1.3.5.4]	363.7	463.78	449.75	145.6	515.92	112.42	225.27	239	217.51	153.67	103.75	146.08	88.08	2022.68	30.92	76.83	45.93	36.16	211.25	237.83	116.08	112.75	133.17	130.33	78.25	124.25	92.92	102.16	147.78	162.92	144.35	124.83	66.6	105	84.33	136.17	42	33	58.85	34.02	45.83	49.08	33.75	58.25	22.75	30.35	36.5	66	56.37
K00246_ fumarate reductase subunit C	363.7	461.78	430.75	145.6	507.92	112.42	223.27	235	213.51	149.67	101.75	143.08	88.08	2009.68	30.92	76.83	45.93	36.16	186.25	224.83	105.08	97.75	125.17	101.33	75.25	117.25	88.92	99.16	139.78	158.92	134.35	113.83	60.6	101	79.33	127.17	41	33	58.85	34.02	45.83	49.08	30.75	54.25	20.75	28.35	34.5	61	55.37
K01900_ succinyl-CoA synthetase beta subunit [EC:6.2.1.4 6.2.1.5]	2	0.007	4	12	4	0.007	6	3	1	2	7	3	54	0.007	40	57	197	151	9	5	7	20	3	12	14	12	21	25	55	37	235	190	117	171	207	112	1120	644	832	531	541	732	149	125	135	84	118	112	81
K14451_ (3S)-malyl-CoA thioesterase [EC:3.1.2.30]	81	185	363	56	260	105	457	470	350	659	366	248	19	433	19	54	34	16	270	343	196	220	265	180	83	89	77	62	65	59	28	41	66	65	30	53	52	51	102	19	130	102	44	75	30	31	66	84	24
K03388_ heterodisulfide reductase subunit A2 [EC:1.8.7.3 1.8.98.4 1.8.98.5 1.8.98.6]	678.25	532.6	480.27	521.55	667.6	113.1	309.1	243.5	148.3	206.22	104.8	234.1	4	1395.37	3	17.3	53	26	74	113.5	46	29.5	38.5	73	16.5	33	38	51.5	92.5	106	11	36	10.6	40.25	8	106.1	24.6	16.5	52.35	19.6	31	37.5	15	8	8	9	15.5	9.5	43.1
K00247_ fumarate reductase subunit D	318.2	433.45	359.92	114.1	426.92	97.42	185.27	191.83	180.18	117.67	81.75	120.75	84.58	1654.68	29.42	62.33	37.43	33.66	182.25	218.33	105.08	97.75	124.17	94.83	23.25	42.25	56.92	75.16	62.28	79.92	42.35	41.83	34.6	50.33	40.33	96.17	39.5	32.5	55.02	32.52	42.83	44.58	25.75	42.25	19.75	27.35	17.5	44	32.37
K17989_ L-serine/L-threonine ammonia-lyase [EC:4.3.1.17 4.3.1.19]	17.08	25	83.92	14	85.5	32.58	189.17	103.08	56.08	180.58	87.33	40.17	32.25	77.75	12.75	19	15.25	13	221.25	236	70.25	74.25	105.5	116	90.75	197.5	256.25	267.5	187.25	228.25	112.5	146.25	159.25	173.25	102	83.5	21.75	22.75	23	12.5	21	28.5	65.75	81	44.75	56.25	78.5	105	60.5
K03396_ S-(hydroxymethyl)glutathione synthase [EC:4.4.1.22]	41	120	223	24	191	71	419	442	341	603	299	193	11	297.33	11	27	24	11	156	170	100	101	184	113	54	59	41	39	39	35	20	31	41	44	31	44	27	21	65	4	73	50	30	56	28	28	57	71	13
K14469_ acrylyl-CoA reductase (NADPH) / 3-hydroxypropionyl-CoA dehydratase / 3-hydroxypropionyl-CoA synthetase [EC:1.3.1.84 4.2.1.116 6.2.1.36]	31	147	53	15	34	10	42	35	19	99	33	14	3	163.5	1	1	0.007	0.007	3	6	3	2	4	4	49	67	130	102	141.5	193	641	233	245	207	865	372	12	13	14	4	10	1	18	18	4	4	35	30	36
K14468_ malonyl-CoA reductase / 3-hydroxypropionate dehydrogenase (NADP+) [EC:1.2.1.75 1.1.1.298]	31	147	53	15	34	10	42	35	19	99	33	14	3	162	1	1	0.007	0.007	3	6	3	2	4	4	49	67	130	102	141	193	641	233	245	207	865	372	12	13	14	4	10	1	18	18	4	4	35	30	36
K00198_ anaerobic carbon-monoxide dehydrogenase catalytic subunit [EC:1.2.7.4]	343.79	364.38	258.63	300.99	314.66	70.66	212.78	208.25	299.98	168.49	165.99	243.93	6.66	1161.62	3.14	30.73	18.8	18.31	25.21	28.47	29.76	16.77	17.03	29.4	10.53	22.59	35.22	35.04	46.33	47.78	24.64	32.59	16.29	24.95	17.45	96.59	13.67	19.89	21.39	26.31	29.06	29.54	8.89	4.58	8	2.5	10.5	6.89	34
K03389_ heterodisulfide reductase subunit B2 [EC:1.8.7.3 1.8.98.4 1.8.98.5 1.8.98.6]	424	356.9	307.6	329.45	392.9	74.4	202.4	170	97.2	117.4	73.2	148.4	1.5	1168.25	2.5	15.7	16	13	17.5	24.5	19	20.5	20.5	26	6.5	12	17	25	32.5	37	8	24	4.4	31.5	6.5	87.9	12.4	7.5	19.9	12.4	34.5	32.5	4	5	3.5	4	6.5	2.5	27.9
K15024_ putative phosphotransacetylase [EC:2.3.1.8]	254.27	408.3	298.11	263.97	261.84	142.65	146.7	146.94	173.48	171.15	150.41	221.23	11.8	456.08	12	41.85	45.75	23	21.58	38.09	10.37	16.87	24.25	41.45	12.75	24.44	26.5	41	39.96	45.2	27.42	50.37	23.28	41.73	25.98	96.4	83.95	62.97	57.56	40.53	71.25	49.98	27.86	17.11	22	20.5	35.6	6.25	57.52
K00171_ pyruvate ferredoxin oxidoreductase delta subunit [EC:1.2.7.1]	228.5	147	178.12	90.25	237.5	53	120.25	98.75	204.5	79.62	78	97.5	3.25	743.37	3.75	9.25	14.25	10.25	9.5	10.75	11.5	11	10.5	12	15	20.5	16.5	17.5	34.5	40.5	33	34.5	40.5	55.75	19	55	21	13	14.75	12	13.5	14	4	10	2	7	3.5	3	20.5
K00197_ acetyl-CoA decarbonylase/synthase, CODH/ACS complex subunit gamma [EC:2.1.1.245]	275.25	248.75	215.67	196.2	265.25	55.95	140.45	106.5	87.45	82.32	67.95	79.45	2.5	637.24	1.5	13.35	15.5	8.75	9.25	10.25	10.75	5.25	11.75	13	10.25	17	16.5	13.75	24.25	33	4.75	13.25	4.95	17.25	6.25	45.45	12.95	8.75	9.45	11.7	13.25	17.25	3.75	2	4.5	3.5	3.5	7.75	16.95
K05605_ 3-hydroxyisobutyryl-CoA hydrolase [EC:3.1.2.4]	20	57	176	25	106	12	88	88	58	79	83	88	2	7	35	3	7	10	16	9	12	8	2	7	17	16	29	24	164	135	152	108	133	96	124	110	14	27	20	155	22	14	1	2	1	3	18	10	12
K17067_ formaldehyde dismutase / methanol dehydrogenase [EC:1.2.98.1 1.1.99.37]	30	35	36.5	30	39.5	24	45	78.5	65.5	73.5	74	45	3.5	70.5	2	6.5	1.5	3.5	41.5	36	42	47.5	17	42.5	61	56	127.5	83.5	139	68	103	106.5	85.5	102.5	87	92	12	13	14.5	13.5	14	14	32	32.5	13.5	12.5	22.5	14	25
K00043_ 4-hydroxybutyrate dehydrogenase [EC:1.1.1.61]	1	14	32	1	25	8	10	5	7	3	5	4	2	13.2	1	2	2	0.007	213	220	68	68	99	105	7	20	12	12	34.2	39.6	56.2	81.4	110	100	21.2	10.2	13	14	12	1	6	8	63	74	40	52	75	100	11
K03390_ heterodisulfide reductase subunit C2 [EC:1.8.7.3 1.8.98.4 1.8.98.5 1.8.98.6]	182	250.7	152.3	239.85	217.7	41.7	97.7	104	64.1	51.7	29.6	104.2	1.5	295.25	2.5	10.1	10.5	7	11	16.5	12	14.5	6.5	24	2.5	5	5	17	29.5	20.5	4	11	2.2	13	4.5	36.7	2.2	3.5	8.7	10.2	5.5	14.5	1	1	3.5	1	3.5	2.5	26.7
K00196_ anaerobic carbon-monoxide dehydrogenase iron sulfur subunit	171.28	236.31	127.98	209.47	153.58	28.58	68.11	101.8	117.84	50.66	81.39	123.45	8.58	259	3.5	11.75	7.08	7.75	9.47	20.25	10.36	4.94	5.75	20.63	3.75	8.44	18.5	25.75	30.86	28.31	16.28	23.25	23.08	27.33	15.75	47.93	8.97	7.86	7.3	10.74	8.44	15.36	4.75	5.11	6	1	3.5	0.75	20.89
K15023_ 5-methyltetrahydrofolate corrinoid/iron sulfur protein methyltransferase [EC:2.1.1.258]	174.25	135.75	120.67	106.2	171.75	32.95	74.95	54.5	59.45	55.32	37.95	50.45	2.5	494.49	1.5	10.35	6.5	3.75	6.25	11.25	6.75	2.75	8.75	7.5	2.25	3	6.5	3.25	3.25	10.5	1.75	9.25	1.95	13.25	4.25	29.45	4.45	3.75	4.45	8.2	12.25	9.25	1.75	1	3	2.5	2.5	0.75	12.95
K14126_ F420-non-reducing hydrogenase large subunit [EC:1.12.99.- 1.8.98.5]	99.5	128.5	91.5	123.5	76	20.5	47	68.5	35.5	34.5	17	53	4	121.25	2	9	13.5	3	12.5	11.5	10	6.5	8.5	37	0.5	7	4	11	19.5	22.5	10	8	29	40	9.5	33	168	81	14	10	10	19	0.007	2	1	3.5	32.5	16.5	14
K14128_ F420-non-reducing hydrogenase small subunit [EC:1.12.99.- 1.8.98.5]	98.5	127.5	91.5	121.5	76	20.5	47	68.5	35.5	34.5	17	53	4	119.25	2	9	13.5	3	12.5	11.5	10	6.5	8.5	37	0.5	7	4	11	19.5	22.5	10	8	29	40	9.5	33	168	81	14	10	10	19	0.007	2	1	3.5	32.5	16.5	14
K00194_ acetyl-CoA decarbonylase/synthase, CODH/ACS complex subunit delta [EC:2.1.1.245]	153.75	113.75	112.37	86.25	148.25	31.25	70.75	52	53.25	46.12	33.75	38.25	5.5	467.09	1.5	10.75	6.5	7.25	5.75	8.25	6.75	4.75	6.75	7.5	2.25	4.5	9.5	4.25	4.25	12	1.75	8.75	2.25	12.25	5.25	26.25	5.75	4.75	3.25	7.5	12.75	11.75	1.75	1.5	3	2	2.5	0.75	13.75
K14138_ acetyl-CoA synthase [EC:2.3.1.169]	162.75	114.75	118.37	74.25	160.25	36.75	76.75	52	66.75	58.12	31.75	33.25	0.5	434.59	1	9.75	6.5	1.75	4.75	6.75	8.25	2.75	6.25	6	1.75	3	5	1.75	2.25	9.5	1.75	9.25	1.75	11.75	3.75	24.75	3.75	3.75	3.25	3.5	12.25	6.75	1.75	1	2	2	4.5	0.25	9.25
K14127_ F420-non-reducing hydrogenase iron-sulfur subunit [EC:1.12.99.- 1.8.98.5 1.8.98.6]	75	50.5	63	38.5	64.5	16	33.5	28	20.5	33	11	38	4	99.5	2	9	12.5	7	14.5	14	9	4	8	34	0.007	7	3	7	15	17.5	10	8	29	40	9	28	168	80	11	7	9	15	0.007	2	0.007	3	32	16	13
K01846_ methylaspartate mutase sigma subunit [EC:5.4.99.1]	56.11	69.09	27.23	67.61	22.7	20.57	70.53	81.64	181.57	58.45	71.51	130.33	6.58	278.54	3.92	16.58	4.25	8.25	11.22	5.25	8.11	5.11	6	14.22	5	6.44	11	10	14.44	7.11	10.33	8.33	4.33	4.92	6	21.11	8.55	12.44	9.13	11.33	7.61	15.94	5	3.11	1	1	3	5	20
K19268_ methylaspartate mutase epsilon subunit [EC:5.4.99.1]	53.11	66.09	26.23	63.61	22.7	20.57	66.53	81.64	181.57	58.45	70.51	129.33	6.58	278.04	3.92	15.58	4.25	6.25	11.22	5.25	7.11	4.11	3	14.22	5	6.44	11	4	14.44	7.11	10.33	8.33	2.33	4.92	6	21.11	7.55	12.44	9.13	11.33	3.61	14.94	5	3.11	1	1	3	5	19
K04835_ methylaspartate ammonia-lyase [EC:4.3.1.2]	53.44	59.76	25.23	61.69	19.03	12.57	68.78	68.22	171.07	56.12	70.84	125.33	4	246.54	3	12	4	9	9.22	5	7.11	5.11	5	13.22	5	6.11	11	8	13.11	6.11	9.33	7	4	4.25	6	21.11	8.22	10.11	6.22	10.33	7.11	13.11	4	2.11	1	1	3	5	19
K14534_ 4-hydroxybutyryl-CoA dehydratase / vinylacetyl-CoA-Delta-isomerase [EC:4.2.1.120 5.3.3.3]	105	49	104.24	43	100	17.5	67	37.5	25	38.12	45	40	3	246.45	0.007	5	6	0.007	8	8	3	4	8	7	3	17	4	11	6	2	6	17	3	11.25	3	23	5	3	7	6	19	12	5	1	1	2	1	1	11
K00844_ hexokinase [EC:2.7.1.1]	57	206.7	112.8	79.17	68.2	14.27	27.7	36.5	40.6	45.7	23.6	34.7	9	52.07	6	33.1	9.5	6.5	7.5	7.5	7.5	5.5	7.5	11	3.5	8	4	9	12	7.5	6.5	8.5	9.2	7.5	8	16.7	10.2	11	15.2	22.7	16	13	1	1	2	0.007	3	0.007	4.7
K15022_ formate dehydrogenase (NADP+) beta subunit [EC:1.17.1.10]	79	130	80	131	72	14	46.5	62	28.5	17	20.5	29	1	169.25	1	2	2	1	1.5	4.5	1	4.5	6	6.5	1.5	1	4.5	5	6.5	8.5	1	2	1.5	3	0.5	16.5	1.5	3	4	5.5	2	6.5	0.007	0.007	1.5	0.5	0.5	0.5	2
K00051_ malate dehydrogenase (NADP+) [EC:1.1.1.82]	12	2	25	14	21	2	9	5	2	11	6	8	4	16	4	3	7	6	3	5	8	6	1	1	12	10	13	18	39	43	67	76	42	36	20	20	17	14	17	7	19	14	10	4	4	1	14	5	14
K18122_ 4-hydroxybutyrate CoA-transferase [EC:2.8.3.-]	38.44	63.56	50.11	33.72	62.83	13.5	27.28	40.72	39.67	49.5	34.44	58.83	1	90.16	0.5	8	3	3	6.22	5	0.11	6.11	5	3.22	4	6.11	1	5	8.11	2.11	7.33	10	1	6.5	4	23.11	47.22	31.11	6.22	6.33	6.61	4.11	1	5.11	0.007	2	2	1	6
K08318_ 4-hydroxybutyrate dehydrogenase / sulfolactaldehyde 3-reductase [EC:1.1.1.61 1.1.1.373]	7.2	8.45	15.25	6.1	8.75	11.25	5.1	11.5	17.85	7.5	11.25	41.25	26.25	1.85	9.75	14.5	12.35	10	2.25	1	1.25	1.25	0.5	1	8.25	20.75	28.75	24	8.45	17.75	7.35	6.5	3.6	2.5	2.5	5.5	5.5	5.5	10.35	12.35	6.5	12	0.75	4.75	0.75	0.35	0.5	0.007	16.25
K18209_ fumarate reductase (CoM/CoB) subunit A [EC:1.3.4.1]	35	34	24	29	16	23	9	9	20	9	17	17	0.007	92	0.007	1	1	2	1.5	1	3	0.007	0.007	2	0.007	0.007	11	4	5	1	0.007	0.007	0.007	2	0.007	7	2	4	3	5	2	5	0.007	0.007	2	0.007	2	0.007	2.5
K15230_ ATP-citrate lyase alpha-subunit [EC:2.3.3.8]	1	1	9.5	3	3	4	7.5	1	31	0.007	2	0.007	0.007	208.5	0.007	2	0.007	1	0.007	2	1	3	0.007	0.5	0.007	1	1	5	1	2	0.007	0.007	0.007	2	0.007	0.007	1.5	0.5	3	3.5	0.007	0.5	0.007	0.007	0.007	0.007	0.007	0.007	0.007
K15231_ ATP-citrate lyase beta-subunit [EC:2.3.3.8]	1	1	9.5	3	3	4	7.5	1	31	0.007	2	0.007	0.007	208.5	0.007	2	0.007	1	0.007	2	1	3	0.007	0.5	0.007	1	1	5	1	2	0.007	0.007	0.007	2	0.007	0.007	1.5	0.5	3	3.5	0.007	0.5	0.007	0.007	0.007	0.007	0.007	0.007	0.007
K14080_ [methyl-Co(III) methanol-specific corrinoid protein]:coenzyme M methyltransferase [EC:2.1.1.246]	16	13	10.12	6.57	9.5	2.07	4.5	6	7	5.62	4	6.5	4	51.16	2.5	6	0.007	2	0.007	3	1	0.007	2	3	0.007	1	4	0.007	2	0.007	4	3	2	1.75	2	2	7	2	2	2	1.5	4	0.007	0.007	1	0.007	1	1	1
K00317_ dimethylamine/trimethylamine dehydrogenase [EC:1.5.8.1 1.5.8.2]	6.5	10.5	3	31.5	8.5	0.007	7.5	7	3	4	9.5	7	0.007	28	0.007	0.007	1	2	2.5	0.5	1.5	1	1	1	0.007	2	0.007	0.007	0.5	1.5	1.5	1	5	3.5	10.5	12.5	3	1.5	3	0.007	2	4	1	0.5	0.007	0.007	0.5	0.007	1
K16157_ methane monooxygenase component A alpha chain [EC:1.14.13.25]	2.5	2	0.007	0.007	0.007	0.007	2.5	5	0.007	0.007	9	0.007	0.007	4	0.007	0.007	0.007	0.007	1.5	2	4	2	0.007	0.007	1	2	12	13	1	2	0.007	2.5	0.007	5.5	10	0.007	0.007	0.007	0.007	0.007	3.5	1	0.007	0.007	0.007	3	0.007	0.007	4
K16158_ methane monooxygenase component A beta chain [EC:1.14.13.25]	2.5	2	0.007	0.007	0.007	0.007	2.5	5	0.007	0.007	9	0.007	0.007	4	0.007	0.007	0.007	0.007	1.5	2	4	2	0.007	0.007	1	2	12	13	1	2	0.007	2.5	0.007	5.5	10	0.007	0.007	0.007	0.007	0.007	3.5	1	0.007	0.007	0.007	3	0.007	0.007	4
K18120_ 4-hydroxybutyrate dehydrogenase [EC:1.1.1.61]	16.78	17.06	15.36	8.22	18	10.33	15.86	8.3	20.92	14.42	6.52	4.91	0.08	15.83	0.007	0.007	0.08	0.007	0.22	1	0.11	0.19	0.007	0.3	0.007	0.11	0.007	0.007	0.11	0.11	0.41	1	0.007	0.08	0.007	0.11	0.22	0.11	0.3	0.41	0.19	1.11	0.007	0.11	0.007	0.007	0.007	0.007	0.007
K00584_ tetrahydromethanopterin S-methyltransferase subunit H [EC:2.1.1.86]	23	15	16	8	17	11.5	16	6.5	19	13	3	5	0.007	6.5	0.007	0.007	0.007	8	0.5	0.007	0.007	0.007	0.007	1	0.007	0.007	0.007	0.007	0.007	2	0.007	1	0.007	0.007	1	0.007	0.007	0.007	0.007	0.007	0.007	0.007	0.007	0.007	0.007	0.007	0.007	0.007	0.007
K14084_ trimethylamine corrinoid protein	16	16	15	8	17	7.5	14	7.5	18	13	3	4	0.007	2.5	0.007	2	0.007	0.007	0.007	0.007	0.007	0.007	0.007	0.007	0.007	0.007	0.007	0.007	0.007	0.007	0.007	1	0.007	0.007	0.007	0.007	0.007	0.007	0.007	0.007	0.007	0.007	0.007	0.007	0.007	0.007	0.007	0.007	0.007
K14471_ succinyl-CoA:(S)-malate CoA-transferase subunit A [EC:2.8.3.22]	4	3	6	2	8	3	4	8	10	11	5	2	0.007	0.007	0.5	0.007	1	0.007	0.007	0.007	0.007	0.007	1	0.007	2	8	0.007	0.007	1	6	0.007	0.007	0.007	0.007	0.007	0.007	0.007	0.007	0.007	0.007	0.007	0.5	0.007	0.007	0.007	0.007	0.007	0.007	0.007
K14472_ succinyl-CoA:(S)-malate CoA-transferase subunit B [EC:2.8.3.22]	4	3	6	2	8	3	4	8	10	11	5	2	0.007	0.007	0.5	0.007	1	0.007	0.007	0.007	0.007	0.007	1	0.007	2	8	0.007	0.007	1	6	0.007	0.007	0.007	0.007	0.007	0.007	0.007	0.007	0.007	0.007	0.007	0.5	0.007	0.007	0.007	0.007	0.007	0.007	0.007
K11529_ glycerate 2-kinase [EC:2.7.1.165]	17	27	16	11	5	4	11	3	1	2	5	10	0.007	12.33	0.007	0.007	0.007	0.007	0.007	0.007	0.007	0.007	0.007	0.007	0.007	1	0.007	0.007	1	0.007	0.007	1	0.007	0.007	0.007	2	1	0.007	1	0.007	1	1	0.007	0.007	0.007	0.007	0.007	0.007	0.007
K16159_ methane monooxygenase component A gamma chain [EC:1.14.13.25]	0.5	2	0.007	0.007	0.007	0.007	0.5	1	0.007	0.007	1.5	0.007	0.007	0.007	0.007	0.007	0.007	0.007	1	2	4	2	0.007	0.007	1	2	12	13	1	2	0.007	0.5	0.007	1	2	0.007	0.007	0.007	0.007	0.007	1.5	1	0.007	0.007	0.007	3	0.007	0.007	4
K16160_ methane monooxygenase regulatory protein B	0.5	2	0.007	0.007	0.007	0.007	0.5	1	0.007	0.007	1.5	0.007	0.007	0.007	0.007	0.007	0.007	0.007	1	2	4	2	0.007	0.007	1	2	12	13	1	2	0.007	0.5	0.007	1	2	0.007	0.007	0.007	0.007	0.007	1.5	1	0.007	0.007	0.007	3	0.007	0.007	4
K16161_ methane monooxygenase component C [EC:1.14.13.25]	0.5	2	0.007	0.007	0.007	0.007	0.5	1	0.007	0.007	1.5	0.007	0.007	0.007	0.007	0.007	0.007	0.007	1	2	4	2	0.007	0.007	1	2	12	13	1	2	0.007	0.5	0.007	1	2	0.007	0.007	0.007	0.007	0.007	1.5	1	0.007	0.007	0.007	3	0.007	0.007	4
K16162_ methane monooxygenase component D	0.007	2	0.007	0.007	0.007	0.007	0.007	0.007	0.007	0.007	0.007	0.007	0.007	0.007	0.007	0.007	0.007	0.007	1	2	4	2	0.007	0.007	1	2	12	13	1	2	0.007	0.007	0.007	0.007	0.007	0.007	0.007	0.007	0.007	0.007	1	1	0.007	0.007	0.007	3	0.007	0.007	4
K11517_ (S)-2-hydroxy-acid oxidase [EC:1.1.3.15]	2	3	4	3	0.007	1	1	4	1	0.007	1	1	0.007	18	0.007	0.007	0.007	1	0.007	0.007	0.007	1	0.007	0.007	0.007	0.007	0.007	0.007	0.007	0.007	0.007	0.007	0.007	0.007	0.007	0.007	43	30	2	1	3	2	0.007	5	0.007	2	1	1	0.007
K18121_ glyoxylate/succinic semialdehyde reductase [EC:1.1.1.79 1.1.1.-]	0.007	3	0.007	3	0.007	0.007	1	4	1	0.007	1	1	0.007	17	0.007	0.007	0.007	1.33	0.007	0.007	0.007	1	0.007	0.007	0.007	0.007	0.007	0.007	0.007	0.007	0.007	0.007	0.007	0.007	0.007	0.007	43	30	2	1.33	3	2	0.007	5.67	0.007	2.33	1	1	0.007
K16306_ fructose-bisphosphate aldolase / 2-amino-3,7-dideoxy-D-threo-hept-6-ulosonate synthase [EC:4.1.2.13 2.2.1.10]	9	2	1.5	5	3	1	4	2	1.5	1	1	6.5	0.007	3.5	0.007	0.007	0.007	2	0.5	0.007	0.007	0.007	0.007	1.5	0.007	0.007	0.007	0.007	0.007	3	0.007	0.007	0.007	0.007	1.5	0.007	2	1	1	1	0.007	0.007	0.007	0.007	0.007	0.007	0.007	0.007	0.007
K19243_ NAD+ dependent glucose-6-phosphate dehydrogenase [EC:1.1.1.388]	0.66	7.33	1	2	1.66	1	0.007	1.66	5	0.67	0.007	2.34	0.007	12.32	0.33	0.33	1	2.67	0.33	0.007	0.66	0.007	0.33	0.007	0.007	0.007	0.007	0.007	0.5	0.007	0.007	0.007	0.007	0.007	0.007	0.007	0.007	0.007	0.67	0.007	0.33	0.33	0.007	0.007	0.007	0.007	0.007	0.007	0.33
K14466_ 4-hydroxybutyrate---CoA ligase (AMP-forming) [EC:6.2.1.40]	2	0.007	4	5	2	0.007	3	3	1	0.007	0.007	2	0.007	0.007	0.007	0.007	0.007	0.007	0.007	2	0.007	0.007	1	0.007	0.007	0.007	0.007	0.007	0.007	0.007	0.007	0.007	0.007	0.007	0.007	0.007	0.007	0.007	0.007	0.007	0.007	0.007	0.007	0.007	0.007	0.007	0.007	0.007	0.007
K00577_ tetrahydromethanopterin S-methyltransferase subunit A [EC:2.1.1.86]	8	0.007	1	0.007	0.007	2	2	0.007	1	0.007	0.007	1	0.007	3	0.5	0.007	1	4	0.5	0.007	0.007	0.007	0.007	1	0.007	0.007	0.007	0.007	0.007	2	0.007	0.007	0.007	0.007	1	0.007	0.007	0.007	0.007	0.007	0.007	0.5	0.007	0.007	0.007	0.007	0.007	0.007	0.007
K00189_ 2-oxoisovalerate/pyruvate ferredoxin oxidoreductase, gamma subunit [EC:1.2.7.7]	2	0.007	4	5	1	0.007	3	3	1	0.007	0.007	2	0.007	0.007	0.007	0.007	0.007	0.007	0.007	2	0.007	0.007	1	0.007	0.007	0.007	0.007	0.007	0.007	0.007	0.007	0.007	0.007	0.007	0.007	0.007	0.007	0.007	0.007	0.007	0.007	0.007	0.007	0.007	0.007	0.007	0.007	0.007	0.007
K00203_ formylmethanofuran dehydrogenase subunit D [EC:1.2.7.12]	8	0.007	1	0.007	0.007	2	2	0.007	1	0.007	0.007	1	0.007	3	0.007	0.007	0.007	4	0.5	0.007	0.007	0.007	0.007	1	0.007	0.007	0.007	0.007	0.007	2	0.007	0.007	0.007	0.007	1	0.007	0.007	0.007	0.007	0.007	0.007	0.007	0.007	0.007	0.007	0.007	0.007	0.007	0.007
K00125_ formate dehydrogenase (coenzyme F420) beta subunit [EC:1.17.98.3 1.8.98.6]	8	0.2	1	0.4	1.2	1	0.007	0.007	0.4	0.007	0.4	0.007	0.007	6.6	0.007	0.007	0.007	2	1	0.007	0.007	0.007	0.007	0.007	0.007	0.007	0.007	0.007	0.007	0.007	0.007	0.007	0.007	0.007	0.007	0.007	0.007	0.007	1	0.007	0.007	0.007	0.007	0.007	0.007	0.007	0.007	0.007	0.007
K15019_ 3-hydroxypropionyl-coenzyme A dehydratase [EC:4.2.1.116]	2	0.007	0.007	0.007	0.007	0.007	0.007	0.007	0.007	0.007	0.007	0.007	0.007	13	0.007	0.007	0.007	1	0.007	0.007	1	1	1	0.007	0.007	0.007	0.007	0.007	0.007	0.007	0.007	0.007	0.007	0.007	0.007	0.007	0.007	0.007	0.007	0.007	0.007	0.007	0.007	0.007	0.007	0.007	0.007	0.007	0.007
K08264_ heterodisulfide reductase subunit D [EC:1.8.98.1]	3	0.007	0.5	0.007	0.007	3	1	0.007	0.5	0.007	0.007	0.5	0.007	3.5	0.007	0.007	0.007	6	0.007	0.007	0.007	0.007	0.007	0.5	0.007	0.007	0.007	0.007	0.007	1	0.007	0.007	0.007	0.007	0.5	0.007	0.007	0.007	0.007	0.007	0.007	0.007	0.007	0.007	0.007	0.007	0.007	0.007	0.007
K08265_ heterodisulfide reductase subunit E [EC:1.8.98.1]	3	0.007	0.5	0.007	0.007	3	1	0.007	0.5	0.007	0.007	0.5	0.007	3.5	0.007	0.007	0.007	6	0.007	0.007	0.007	0.007	0.007	0.5	0.007	0.007	0.007	0.007	0.007	1	0.007	0.007	0.007	0.007	0.5	0.007	0.007	0.007	0.007	0.007	0.007	0.007	0.007	0.007	0.007	0.007	0.007	0.007	0.007
K00205_ 4Fe-4S ferredoxin	5	0.007	0.5	0.007	0.007	2	1	0.007	0.5	0.007	0.007	0.5	0.007	2.5	0.007	0.007	0.007	4	1	0.007	0.007	0.007	0.007	0.5	0.007	0.007	0.007	0.007	0.007	1	0.007	0.007	0.007	0.007	0.5	0.007	0.007	0.007	0.007	0.007	0.007	0.007	0.007	0.007	0.007	0.007	0.007	0.007	0.007
K00193_ acetyl-CoA decarbonylase/synthase, CODH/ACS complex subunit beta [EC:2.3.1.169]	4	0.007	1	0.007	0.007	1	2	0.007	1	0.007	0.007	1	0.007	2	0.007	0.007	0.007	2	0.5	0.007	0.007	0.007	0.007	1	0.007	0.007	0.007	0.007	0.007	2	0.007	0.007	0.007	0.007	1	0.007	0.007	0.007	0.007	0.007	0.007	0.007	0.007	0.007	0.007	0.007	0.007	0.007	0.007
K00578_ tetrahydromethanopterin S-methyltransferase subunit B [EC:2.1.1.86]	5	0.007	0.5	0.007	0.007	2	1	0.007	0.5	0.007	0.007	0.5	0.007	2.5	0.007	0.007	0.007	4	0.5	0.007	0.007	0.007	0.007	0.5	0.007	0.007	0.007	0.007	0.007	1	0.007	0.007	0.007	0.007	0.5	0.007	0.007	0.007	0.007	0.007	0.007	0.007	0.007	0.007	0.007	0.007	0.007	0.007	0.007
K00579_ tetrahydromethanopterin S-methyltransferase subunit C [EC:2.1.1.86]	5	0.007	0.5	0.007	0.007	2	1	0.007	0.5	0.007	0.007	0.5	0.007	2.5	0.007	0.007	0.007	4	0.5	0.007	0.007	0.007	0.007	0.5	0.007	0.007	0.007	0.007	0.007	1	0.007	0.007	0.007	0.007	0.5	0.007	0.007	0.007	0.007	0.007	0.007	0.007	0.007	0.007	0.007	0.007	0.007	0.007	0.007
K00580_ tetrahydromethanopterin S-methyltransferase subunit D [EC:2.1.1.86]	5	0.007	0.5	0.007	0.007	2	1	0.007	0.5	0.007	0.007	0.5	0.007	2.5	0.007	0.007	0.007	4	0.5	0.007	0.007	0.007	0.007	0.5	0.007	0.007	0.007	0.007	0.007	1	0.007	0.007	0.007	0.007	0.5	0.007	0.007	0.007	0.007	0.007	0.007	0.007	0.007	0.007	0.007	0.007	0.007	0.007	0.007
K00581_ tetrahydromethanopterin S-methyltransferase subunit E [EC:2.1.1.86]	5	0.007	0.5	0.007	0.007	2	1	0.007	0.5	0.007	0.007	0.5	0.007	2.5	0.007	0.007	0.007	4	0.5	0.007	0.007	0.007	0.007	0.5	0.007	0.007	0.007	0.007	0.007	1	0.007	0.007	0.007	0.007	0.5	0.007	0.007	0.007	0.007	0.007	0.007	0.007	0.007	0.007	0.007	0.007	0.007	0.007	0.007
K11260_ 4Fe-4S ferredoxin	5	0.007	0.5	0.007	0.007	2	1	0.007	0.5	0.007	0.007	0.5	0.007	2.5	0.007	0.007	0.007	4	0.5	0.007	0.007	0.007	0.007	0.5	0.007	0.007	0.007	0.007	0.007	1	0.007	0.007	0.007	0.007	0.5	0.007	0.007	0.007	0.007	0.007	0.007	0.007	0.007	0.007	0.007	0.007	0.007	0.007	0.007
K00025_ malate dehydrogenase [EC:1.1.1.37]	0.007	0.007	0.007	0.007	0.007	0.007	0.007	0.007	0.007	0.007	0.007	0.007	1	0.007	1	0.007	1	1	1	2	0.007	1	0.007	0.007	0.007	0.007	0.007	0.007	0.007	0.007	0.007	0.007	0.007	0.007	0.007	3	0.007	1	0.007	0.007	0.007	1	1	0.007	0.007	0.007	1	0.007	0.007
K00192_ anaerobic carbon-monoxide dehydrogenase, CODH/ACS complex subunit alpha [EC:1.2.7.4]	2	0.007	0.5	0.007	0.007	2	1	0.007	0.5	0.007	0.007	0.5	0.007	2.5	0.007	0.007	0.007	4	0.5	0.007	0.007	0.007	0.007	0.5	0.007	0.007	0.007	0.007	0.007	1	0.007	0.007	0.007	0.007	0.5	0.007	0.007	0.007	0.007	0.007	0.007	0.007	0.007	0.007	0.007	0.007	0.007	0.007	0.007
K00583_ tetrahydromethanopterin S-methyltransferase subunit G [EC:2.1.1.86]	2	0.007	0.5	0.007	0.007	2	1	0.007	0.5	0.007	0.007	0.5	0.007	2.5	0.007	0.007	0.007	4	0.5	0.007	0.007	0.007	0.007	0.5	0.007	0.007	0.007	0.007	0.007	1	0.007	0.007	0.007	0.007	0.5	0.007	0.007	0.007	0.007	0.007	0.007	0.007	0.007	0.007	0.007	0.007	0.007	0.007	0.007
K00399_ methyl-coenzyme M reductase alpha subunit [EC:2.8.4.1]	4	0.007	0.5	0.007	0.007	1	1	0.007	0.5	0.007	0.007	0.5	0.007	1.5	0.007	0.007	0.007	2	0.5	0.007	0.007	0.007	0.007	0.5	0.007	0.007	0.007	0.007	0.007	1	0.007	0.007	0.007	0.007	0.5	0.007	0.007	0.007	0.007	0.007	0.007	0.007	0.007	0.007	0.007	0.007	0.007	0.007	0.007
K00401_ methyl-coenzyme M reductase beta subunit [EC:2.8.4.1]	4	0.007	0.5	0.007	0.007	1	1	0.007	0.5	0.007	0.007	0.5	0.007	1.5	0.007	0.007	0.007	2	0.5	0.007	0.007	0.007	0.007	0.5	0.007	0.007	0.007	0.007	0.007	1	0.007	0.007	0.007	0.007	0.5	0.007	0.007	0.007	0.007	0.007	0.007	0.007	0.007	0.007	0.007	0.007	0.007	0.007	0.007
K00402_ methyl-coenzyme M reductase gamma subunit [EC:2.8.4.1]	4	0.007	0.5	0.007	0.007	1	1	0.007	0.5	0.007	0.007	0.5	0.007	1.5	0.007	0.007	0.007	2	0.5	0.007	0.007	0.007	0.007	0.5	0.007	0.007	0.007	0.007	0.007	1	0.007	0.007	0.007	0.007	0.5	0.007	0.007	0.007	0.007	0.007	0.007	0.007	0.007	0.007	0.007	0.007	0.007	0.007	0.007
K00319_ methylenetetrahydromethanopterin dehydrogenase [EC:1.5.98.1]	4	0.007	0.5	0.007	0.007	1	1	0.007	0.5	0.007	0.007	0.5	0.007	1.5	0.007	0.007	0.007	2	0.5	0.007	0.007	0.007	0.007	0.5	0.007	0.007	0.007	0.007	0.007	1	0.007	0.007	0.007	0.007	0.5	0.007	0.007	0.007	0.007	0.007	0.007	0.007	0.007	0.007	0.007	0.007	0.007	0.007	0.007
K00582_ tetrahydromethanopterin S-methyltransferase subunit F [EC:2.1.1.86]	4	0.007	0.5	0.007	0.007	1	1	0.007	0.5	0.007	0.007	0.5	0.007	1.5	0.007	0.007	0.007	2	0.5	0.007	0.007	0.007	0.007	0.5	0.007	0.007	0.007	0.007	0.007	1	0.007	0.007	0.007	0.007	0.5	0.007	0.007	0.007	0.007	0.007	0.007	0.007	0.007	0.007	0.007	0.007	0.007	0.007	0.007
K13812_ bifunctional enzyme Fae/Hps [EC:4.2.1.147 4.1.2.43]	4	0.007	0.5	0.007	0.007	1	1	0.007	0.5	0.007	0.007	0.5	0.007	1.5	0.007	0.007	0.007	2	0.5	0.007	0.007	0.007	0.007	0.5	0.007	0.007	0.007	0.007	0.007	1	0.007	0.007	0.007	0.007	0.5	0.007	0.007	0.007	0.007	0.007	0.007	0.007	0.007	0.007	0.007	0.007	0.007	0.007	0.007
K00195_ anaerobic carbon-monoxide dehydrogenase, CODH/ACS complex subunit epsilon	1	0.007	0.5	0.007	0.007	1	1	0.007	0.5	0.007	0.007	0.5	0.007	1.5	0.007	0.007	0.007	2	0.5	0.007	0.007	0.007	0.007	0.5	0.007	0.007	0.007	0.007	0.007	1	0.007	0.007	0.007	0.007	0.5	0.007	0.007	0.007	0.007	0.007	0.007	0.007	0.007	0.007	0.007	0.007	0.007	0.007	0.007
K18119_ succinate-semialdehyde dehydrogenase [EC:1.2.1.76]	0.007	0.007	0.007	7	0.007	1	0.007	0.007	0.007	0.007	0.007	0.007	0.007	0.33	0.007	0.007	0.007	0.007	0.007	0.007	0.007	1	0.007	0.007	0.007	0.007	0.007	0.007	0.007	0.007	0.007	0.007	0.007	0.007	0.007	0.007	0.007	0.007	0.007	1	0.007	0.007	0.007	0.007	0.007	0.007	0.007	0.007	0.007
K04480_ methanol---5-hydroxybenzimidazolylcobamide Co-methyltransferase [EC:2.1.1.90]	0.007	2	0.12	0.007	0.007	0.007	0.007	0.007	0.007	0.12	1	0.007	0.007	5.37	0.007	0.007	0.007	0.007	0.007	0.007	0.007	0.007	0.007	0.007	0.007	0.007	0.007	0.007	0.007	0.007	0.007	0.007	0.007	0.25	0.007	0.007	0.007	0.007	0.007	0.007	0.007	0.007	0.007	0.007	0.007	0.007	0.007	0.007	0.007
K00918_ ADP-dependent phosphofructokinase/glucokinase [EC:2.7.1.146 2.7.1.147]	0.007	0.007	0.5	0.007	0.007	0.007	1	0.007	0.5	0.007	0.007	0.5	0.007	0.5	0.007	0.007	0.007	0.007	0.007	0.007	0.007	0.007	0.007	0.5	0.007	0.007	0.007	0.007	0.007	1	0.007	0.007	0.007	0.007	0.5	0.007	0.007	0.007	0.007	0.007	0.007	0.007	0.007	0.007	0.007	0.007	0.007	0.007	0.007
K16305_ fructose-bisphosphate aldolase / 6-deoxy-5-ketofructose 1-phosphate synthase [EC:4.1.2.13 2.2.1.11]	0.007	0.007	0.5	0.007	0.007	0.007	1	0.007	0.5	0.007	0.007	0.5	0.007	0.5	0.007	0.007	0.007	0.007	0.007	0.007	0.007	0.007	0.007	0.5	0.007	0.007	0.007	0.007	0.007	1	0.007	0.007	0.007	0.007	0.5	0.007	0.007	0.007	0.007	0.007	0.007	0.007	0.007	0.007	0.007	0.007	0.007	0.007	0.007
K18022_ glyceraldehyde dehydrogenase small subunit [EC:1.2.99.8]	0.007	0.007	0.007	1	0.5	0.007	0.007	0.007	0.007	0.007	0.007	0.007	0.007	3	0.007	0.007	0.007	0.007	0.007	0.007	0.007	0.007	0.007	0.007	0.007	0.007	0.5	0.007	0.007	0.007	0.007	0.007	0.007	0.007	0.007	0.007	0.007	0.007	0.007	0.007	0.007	0.007	0.007	0.007	0.007	0.007	0.007	0.007	0.007
K16178_ dimethylamine---corrinoid protein Co-methyltransferase [EC:2.1.1.249]	0.007	0.007	0.007	0.007	0.007	0.007	0.007	0.007	0.007	0.007	0.007	0.007	0.007	0.007	0.007	4	0.007	0.007	0.007	0.007	0.007	0.007	0.007	0.007	0.007	0.007	0.007	0.007	0.007	0.007	0.007	0.007	0.007	0.007	0.007	0.007	0.007	0.007	0.007	0.007	0.007	0.007	0.007	0.007	0.007	0.007	0.007	0.007	0.007
K18210_ fumarate reductase (CoM/CoB) subunit B [EC:1.3.4.1]	3	0.007	0.007	0.007	0.007	0.007	0.007	0.007	0.007	0.007	0.007	0.007	0.007	0.007	0.007	0.007	0.007	0.007	0.5	0.007	0.007	0.007	0.007	0.007	0.007	0.007	0.007	0.007	0.007	0.007	0.007	0.007	0.007	0.007	0.007	0.007	0.007	0.007	0.007	0.007	0.007	0.007	0.007	0.007	0.007	0.007	0.007	0.007	0.007
K05308_ gluconate/galactonate dehydratase [EC:4.2.1.140]	0.007	0.007	0.007	0.007	0.007	0.007	0.007	0.007	0.007	0.007	0.007	0.007	0.007	2	0.007	0.007	0.007	0.007	0.007	0.007	0.007	0.007	0.007	0.007	0.007	0.007	0.007	0.007	0.007	0.007	0.007	0.007	0.007	0.007	0.007	0.007	0.007	0.007	0.007	0.007	0.007	0.007	0.007	0.007	0.007	0.007	0.007	0.007	0.007
K00204_ 4Fe-4S ferredoxin	0.007	0.007	0.007	0.007	0.007	0.007	0.007	0.007	0.007	0.007	0.007	0.007	0.007	0.007	0.007	0.007	0.007	0.007	0.5	0.007	0.007	0.007	0.007	0.007	0.007	0.007	0.007	0.007	0.007	0.007	0.007	0.007	0.007	0.007	0.007	0.007	0.007	0.007	0.007	0.007	0.007	0.007	0.007	0.007	0.007	0.007	0.007	0.007	0.007
K07511_ enoyl-CoA hydratase [EC:4.2.1.17]	0.007	0.007	0.007	0.007	0.007	0.007	0.007	0.007	0.007	0.007	0.007	0.007	0.007	0.007	0.007	0.007	0.007	0.007	0.007	0.007	0.007	0.007	0.007	0.007	0.007	0.007	0.007	0.007	0.007	0.007	0.007	0.007	0.007	0.007	0.007	0.007	0.007	0.007	0.007	0.007	0.007	0.007	0.007	0.007	0.007	0.007	0.007	0.007	0.007
[truncated: 12 more columns]
